# Supplementary material for: Molecular Analysis of UV-C Induced Resveratrol Accumulation in Polygonum cuspidatum Leaves
Source: Int J Mol Sci. 2019 Dec 7;20(24):6185. doi: 10.3390/ijms20246185 (PMC6940797; doi:10.3390/ijms20246185)
Supplement: Supplementary file 1 [file ijms-20-06185-s001.zip]

Archive with 7 entries (6 files):
- ijms-652535-supplementary/
- ijms-652535-supplementary/Figure S1.tif
- ijms-652535-supplementary/Figure S2.tif
- ijms-652535-supplementary/Table S1.xlsx
- ijms-652535-supplementary/Table S2.xlsx
- ijms-652535-supplementary/Table S3.xlsx
- ijms-652535-supplementary/Table S4.xlsx
