# Supplementary material for: Molecular Analysis of UV-C Induced Resveratrol Accumulation in Polygonum cuspidatum Leaves
Source: Int J Mol Sci. 2019 Dec 7;20(24):6185. doi: 10.3390/ijms20246185 (PMC6940797; doi:10.3390/ijms20246185)
Supplement: Supplementary file 1 [file ijms-20-06185-s001.zip › ijms-652535-supplementary/Table S1.xlsx]

## Sheet: Feuil1
GeneID	Nr-annotation	KO_id
CL1698.Contig1_All	phenylalanine ammonia-lyase [Fagopyrum dibotrys]	K10775
CL1698.Contig2_All	phenylalanine ammonia-lyase [Fagopyrum dibotrys]	K10775
CL1698.Contig3_All	phenylalanine ammonia-lyase [Fagopyrum esculentum]	K10775
CL1698.Contig5_All	phenylalanine ammonia-lyase [Quercus suber]	K10775
CL1698.Contig6_All	phenylalanine ammonia-lyase [Fagopyrum esculentum]	K10775
CL1698.Contig7_All	phenylalanine ammonia-lyase [Fagopyrum esculentum]	K10775
CL1698.Contig8_All	phenylalanine ammonia-lyase [Fagopyrum esculentum]	K10775
CL1698.Contig9_All	phenylalanine ammonia-lyase [Fagopyrum dibotrys]	K10775
CL1698.Contig10_All	phenylalanine ammonia-lyase [Fagopyrum esculentum]	K10775
CL1698.Contig11_All	phenylalanine ammonia lyase, partial [Fagopyrum dibotrys]	K10775
CL1698.Contig12_All	phenylalanine ammonia-lyase [Fagopyrum dibotrys]	K10775
CL1698.Contig13_All	phenylalanine ammonia lyase, partial [Fagopyrum dibotrys]	K10775
CL1698.Contig14_All	phenylalanine ammonia-lyase [Hibiscus cannabinus]	K10775
CL1698.Contig15_All	phenylalanine ammonia-lyase [Fagopyrum esculentum]	K10775
CL1698.Contig16_All	phenylalanine ammonia-lyase [Fagopyrum esculentum]	K10775
CL1698.Contig17_All	phenylalanine ammonia-lyase [Fagopyrum esculentum]	K10775
CL13553.Contig1_All	phenylalanine ammonia lyase [Mangifera indica]	K10775
CL13553.Contig2_All	phenylalanine ammonia lyase [Boehmeria nivea]	K10775
CL14712.Contig2_All	PREDICTED: phenylalanine ammonia-lyase-like [Zea mays]	K10775
CL20677.Contig1_All	RecName: Full=Phenylalanine ammonia-lyase G1 &gt;gi|485810|dbj|BAA06337.1| phenylalanine ammonia-lyase [Populus sieboldii x Populus grandidentata]	K10775
CL20677.Contig2_All	RecName: Full=Phenylalanine ammonia-lyase G1 &gt;gi|485810|dbj|BAA06337.1| phenylalanine ammonia-lyase [Populus sieboldii x Populus grandidentata]	K10775
Unigene765_All	phenylalanine ammonia-lyase [Fagopyrum esculentum]	K10775
Unigene773_All	phenylalanine ammonia-lyase [Fagopyrum esculentum]	K10775
Unigene4519_All	phenylalanine ammonia-lyase [Fagopyrum esculentum]	K10775
Unigene4841_All	phenylalanine ammonia-lyase [Fagopyrum esculentum]	K10775
Unigene33949_All	PREDICTED: phenylalanine ammonia-lyase-like [Cucumis sativus] &gt;gi|700191648|gb|KGN46852.1| hypothetical protein Csa_6G147460 [Cucumis sativus]	K10775
