# Supplementary material for: Molecular Analysis of UV-C Induced Resveratrol Accumulation in Polygonum cuspidatum Leaves
Source: Int J Mol Sci. 2019 Dec 7;20(24):6185. doi: 10.3390/ijms20246185 (PMC6940797; doi:10.3390/ijms20246185)
Supplement: Supplementary file 1 [file ijms-20-06185-s001.zip › ijms-652535-supplementary/Table S2.xlsx]

## Sheet: Feuil1
Sample	Total_reads	Total_mapped_reads	Unique_mapped_reads	Reads_mapped_in_paired
P12H1	55184328	0.8235	0.2226	0.8235
P12H2	57685708	0.8253	0.2264	0.8253
P12H3	60727642	0.8295	0.2261	0.8295
P6H1	51083608	0.8352	0.2072	0.8352
P6H2	53076416	0.8255	0.2227	0.8255
P6H3	48587712	0.8234	0.23	0.8234
PC1	53966128	0.8219	0.2418	0.8219
PC2	51267598	0.8248	0.2393	0.8248
PC3	52633030	0.8271	0.2306	0.8271
