# Supplementary material for: Molecular Analysis of UV-C Induced Resveratrol Accumulation in Polygonum cuspidatum Leaves
Source: Int J Mol Sci. 2019 Dec 7;20(24):6185. doi: 10.3390/ijms20246185 (PMC6940797; doi:10.3390/ijms20246185)
Supplement: Supplementary file 1 [file ijms-20-06185-s001.zip › ijms-652535-supplementary/Table S3.xlsx]

## Sheet: Feuil1
GeneID	TFfamily	log2Fold	qvalue	Diff
CL8385.Contig7_All	AP2	-2.95869	1.45697e-48	PC-vs-P6H
CL6674.Contig6_All	AP2	-3.31407	1.44712e-22	PC-vs-P6H
CL4388.Contig5_All	AP2	-2.05676	3.11782e-16	PC-vs-P6H
CL4388.Contig21_All	AP2	3.1577	5.28205e-16	PC-vs-P6H
CL4388.Contig3_All	AP2	8.94486	1.79024e-13	PC-vs-P6H
CL4388.Contig7_All	AP2	-1.76074	5.54219e-13	PC-vs-P6H
CL18471.Contig2_All	AP2	-3.45571	8.01871e-12	PC-vs-P6H
Unigene15344_All	AP2	-3.40661	1.33206e-11	PC-vs-P6H
CL4388.Contig2_All	AP2	4.85898	6.86639e-11	PC-vs-P6H
CL10751.Contig1_All	AP2	-3.00318	3.15244e-10	PC-vs-P6H
Unigene29438_All	AP2	-3.9719	5.04199e-10	PC-vs-P6H
CL5755.Contig8_All	AP2	4.16129	5.51291e-10	PC-vs-P6H
CL15992.Contig1_All	AP2	4.87135	1.11234e-09	PC-vs-P6H
CL3004.Contig5_All	AP2	-2.65292	2.34658e-09	PC-vs-P6H
CL3004.Contig4_All	AP2	-1.81819	2.69588e-09	PC-vs-P6H
CL3004.Contig3_All	AP2	-1.57839	2.97828e-09	PC-vs-P6H
CL4388.Contig17_All	AP2	-1.98608	1.55202e-08	PC-vs-P6H
CL5755.Contig9_All	AP2	3.64875	4.47583e-08	PC-vs-P6H
CL21522.Contig2_All	AP2	-3.59496	2.56826e-07	PC-vs-P6H
CL3004.Contig2_All	AP2	-1.20076	5.02371e-07	PC-vs-P6H
CL4388.Contig20_All	AP2	2.14655	5.16718e-07	PC-vs-P6H
CL4388.Contig4_All	AP2	-1.33672	2.77766e-06	PC-vs-P6H
CL3004.Contig6_All	AP2	-1.38752	2.36882e-05	PC-vs-P6H
CL10751.Contig2_All	AP2	-3.56617	2.56963e-05	PC-vs-P6H
CL4388.Contig10_All	AP2	3.39887	3.12169e-05	PC-vs-P6H
CL3820.Contig6_All	AP2	-1.57704	3.77381e-05	PC-vs-P6H
CL6674.Contig4_All	AP2	-4.86966	4.94786e-05	PC-vs-P6H
CL4388.Contig1_All	AP2	-1.84612	5.32174e-05	PC-vs-P6H
CL18471.Contig1_All	AP2	-2.00569	5.931e-05	PC-vs-P6H
CL4388.Contig11_All	AP2	2.30605	0.000279491	PC-vs-P6H
CL4388.Contig18_All	AP2	-1.89138	0.000394659	PC-vs-P6H
Unigene29104_All	AP2	1.96807	0.000591092	PC-vs-P6H
CL4388.Contig22_All	AP2	-2.38983	0.00127361	PC-vs-P6H
CL6674.Contig1_All	AP2	-5.08818	0.0014516	PC-vs-P6H
CL4388.Contig24_All	AP2	-1.29847	0.00164693	PC-vs-P6H
CL3820.Contig1_All	AP2	-3.46324	0.00167446	PC-vs-P6H
CL3820.Contig3_All	AP2	-2.11986	0.00173444	PC-vs-P6H
CL4388.Contig12_All	AP2	2.82027	0.00269241	PC-vs-P6H
CL10751.Contig3_All	AP2	-2.80609	0.00273851	PC-vs-P6H
CL3004.Contig1_All	AP2	-1.50454	0.00311541	PC-vs-P6H
CL5755.Contig3_All	AP2	1.43337	0.00437807	PC-vs-P6H
CL21522.Contig1_All	AP2	3.32394	0.00721583	PC-vs-P6H
Unigene27505_All	AP2	4.41191	0.00926376	PC-vs-P6H
CL4388.Contig16_All	AP2	4.47936	0.00928055	PC-vs-P6H
CL11838.Contig4_All	ARF	-6.88805	3.84784e-60	PC-vs-P6H
CL1261.Contig7_All	ARF	-3.97014	3.11632e-55	PC-vs-P6H
CL3639.Contig9_All	ARF	-6.90513	9.72254e-54	PC-vs-P6H
CL7468.Contig6_All	ARF	-3.45169	1.531e-50	PC-vs-P6H
CL1261.Contig5_All	ARF	-3.15255	1.51037e-42	PC-vs-P6H
CL3639.Contig12_All	ARF	-5.17659	8.19874e-36	PC-vs-P6H
CL20081.Contig2_All	ARF	3.80039	6.22507e-35	PC-vs-P6H
CL20081.Contig5_All	ARF	3.62754	2.8725e-27	PC-vs-P6H
CL4213.Contig3_All	ARF	2.44697	4.23697e-26	PC-vs-P6H
CL12962.Contig2_All	ARF	-2.86353	6.40548e-26	PC-vs-P6H
CL2850.Contig1_All	ARF	-6.60037	3.21441e-24	PC-vs-P6H
CL3629.Contig3_All	ARF	-2.71191	2.63306e-23	PC-vs-P6H
CL2850.Contig3_All	ARF	-3.41363	2.95297e-23	PC-vs-P6H
CL1261.Contig1_All	ARF	-2.60345	1.77527e-21	PC-vs-P6H
CL427.Contig1_All	ARF	-2.85066	8.04536e-21	PC-vs-P6H
CL427.Contig8_All	ARF	-2.56571	3.15055e-19	PC-vs-P6H
CL14203.Contig3_All	ARF	-4.29712	1.19487e-18	PC-vs-P6H
CL11662.Contig1_All	ARF	-3.68385	2.66023e-17	PC-vs-P6H
CL3629.Contig1_All	ARF	-3.40201	6.17731e-15	PC-vs-P6H
CL4213.Contig1_All	ARF	2.42936	1.4107e-14	PC-vs-P6H
CL3629.Contig7_All	ARF	-2.2648	2.06297e-14	PC-vs-P6H
CL12962.Contig3_All	ARF	-1.88202	5.57436e-14	PC-vs-P6H
CL3639.Contig41_All	ARF	-4.78571	1.08564e-13	PC-vs-P6H
CL11662.Contig2_All	ARF	-4.04457	2.74764e-13	PC-vs-P6H
CL427.Contig2_All	ARF	-2.02956	2.4215e-12	PC-vs-P6H
CL427.Contig6_All	ARF	-2.04842	4.25594e-12	PC-vs-P6H
CL5031.Contig12_All	ARF	-3.10809	1.49357e-11	PC-vs-P6H
CL9721.Contig28_All	ARF	-3.9997	4.95976e-11	PC-vs-P6H
CL12962.Contig1_All	ARF	-2.09544	6.85617e-11	PC-vs-P6H
CL2850.Contig2_All	ARF	-5.78657	7.03265e-11	PC-vs-P6H
CL14203.Contig2_All	ARF	-2.91027	8.62995e-11	PC-vs-P6H
CL5031.Contig11_All	ARF	-4.43205	1.03437e-10	PC-vs-P6H
CL2084.Contig9_All	ARF	-3.15898	1.2796e-10	PC-vs-P6H
Unigene29017_All	ARF	-2.81756	3.8923e-10	PC-vs-P6H
CL14203.Contig1_All	ARF	-4.21556	5.29743e-10	PC-vs-P6H
CL5031.Contig8_All	ARF	-3.48714	3.92093e-09	PC-vs-P6H
CL9721.Contig29_All	ARF	-3.9808	6.22622e-09	PC-vs-P6H
CL15283.Contig4_All	ARF	-1.99631	1.09201e-08	PC-vs-P6H
CL25601.Contig1_All	ARF	-1.94333	3.45894e-08	PC-vs-P6H
CL4213.Contig21_All	ARF	-1.94209	1.13983e-07	PC-vs-P6H
CL11662.Contig5_All	ARF	-1.35142	2.67576e-07	PC-vs-P6H
CL11838.Contig3_All	ARF	-6.15869	4.9642e-07	PC-vs-P6H
CL1261.Contig2_All	ARF	-1.83631	6.43124e-07	PC-vs-P6H
CL4213.Contig20_All	ARF	-2.13666	1.53358e-06	PC-vs-P6H
CL5031.Contig15_All	ARF	-2.58331	3.58017e-06	PC-vs-P6H
CL11662.Contig3_All	ARF	-2.12286	4.10221e-06	PC-vs-P6H
CL2084.Contig7_All	ARF	-2.32277	4.98495e-06	PC-vs-P6H
CL1261.Contig4_All	ARF	-2.16373	7.35818e-06	PC-vs-P6H
CL15283.Contig1_All	ARF	-1.27613	1.0416e-05	PC-vs-P6H
CL3199.Contig3_All	ARF	-1.05717	1.23236e-05	PC-vs-P6H
CL11867.Contig3_All	ARF	-2.1141	1.24922e-05	PC-vs-P6H
CL15283.Contig3_All	ARF	-1.22172	1.51168e-05	PC-vs-P6H
CL9721.Contig1_All	ARF	1.57077	2.14209e-05	PC-vs-P6H
CL5031.Contig18_All	ARF	-3.83315	6.44642e-05	PC-vs-P6H
CL7468.Contig7_All	ARF	1.71386	6.46332e-05	PC-vs-P6H
CL4213.Contig22_All	ARF	-1.97647	9.81129e-05	PC-vs-P6H
CL1261.Contig9_All	ARF	-1.82014	0.000141429	PC-vs-P6H
CL3639.Contig29_All	ARF	-1.8093	0.000190153	PC-vs-P6H
CL3199.Contig4_All	ARF	1.02097	0.000194739	PC-vs-P6H
CL9721.Contig27_All	ARF	-2.61769	0.000217968	PC-vs-P6H
CL4915.Contig10_All	ARF	-1.60205	0.000241102	PC-vs-P6H
CL25601.Contig2_All	ARF	-1.51513	0.000441708	PC-vs-P6H
CL3629.Contig2_All	ARF	-2.7061	0.00055529	PC-vs-P6H
CL7378.Contig4_All	ARF	5.21882	0.00084966	PC-vs-P6H
CL7468.Contig8_All	ARF	-1.56673	0.00092012	PC-vs-P6H
CL7468.Contig5_All	ARF	-1.33864	0.00117649	PC-vs-P6H
CL9721.Contig19_All	ARF	1.00514	0.00139887	PC-vs-P6H
CL11662.Contig4_All	ARF	-2.0062	0.00147678	PC-vs-P6H
CL9721.Contig18_All	ARF	-5.14098	0.00169303	PC-vs-P6H
CL1261.Contig8_All	ARF	-4.05418	0.00196012	PC-vs-P6H
CL9721.Contig22_All	ARF	-2.75919	0.00224606	PC-vs-P6H
CL5031.Contig23_All	ARF	-1.26902	0.00251603	PC-vs-P6H
CL9721.Contig10_All	ARF	1.25259	0.00293727	PC-vs-P6H
CL20081.Contig1_All	ARF	4.82408	0.00295559	PC-vs-P6H
CL4460.Contig2_All	ARF	3.04385	0.00454646	PC-vs-P6H
CL4213.Contig6_All	ARF	3.33758	0.00546206	PC-vs-P6H
CL11867.Contig4_All	ARF	-1.10536	0.00591393	PC-vs-P6H
CL9375.Contig3_All	ARF	-1.19829	0.00662327	PC-vs-P6H
CL11867.Contig1_All	ARF	-1.13285	0.00807641	PC-vs-P6H
CL1136.Contig14_All	ARF	1.31867	0.00913509	PC-vs-P6H
CL24956.Contig1_All	ARR-B	-6.65953	5.00395e-80	PC-vs-P6H
CL24956.Contig2_All	ARR-B	-5.85435	1.27694e-64	PC-vs-P6H
CL4368.Contig1_All	ARR-B	-3.14658	5.4707e-45	PC-vs-P6H
CL20715.Contig5_All	ARR-B	-6.81475	1.4544e-44	PC-vs-P6H
CL4368.Contig5_All	ARR-B	-3.38472	1.49713e-43	PC-vs-P6H
CL4368.Contig6_All	ARR-B	-3.40512	7.53913e-40	PC-vs-P6H
CL4368.Contig3_All	ARR-B	-2.78286	1.91034e-30	PC-vs-P6H
CL20715.Contig6_All	ARR-B	-6.27098	6.20511e-30	PC-vs-P6H
CL4368.Contig2_All	ARR-B	-2.59365	6.21756e-21	PC-vs-P6H
CL5616.Contig3_All	ARR-B	6.30217	1.99735e-12	PC-vs-P6H
CL5616.Contig7_All	ARR-B	4.85373	5.04878e-11	PC-vs-P6H
CL4368.Contig4_All	ARR-B	-2.69498	1.65218e-09	PC-vs-P6H
CL5616.Contig6_All	ARR-B	3.31224	3.24794e-09	PC-vs-P6H
CL11698.Contig1_All	ARR-B	-1.37059	4.06487e-09	PC-vs-P6H
CL20715.Contig4_All	ARR-B	-7.60073	5.98442e-09	PC-vs-P6H
CL5616.Contig5_All	ARR-B	7.06344	1.8645e-07	PC-vs-P6H
CL15417.Contig1_All	ARR-B	1.62572	3.16456e-07	PC-vs-P6H
CL5549.Contig1_All	ARR-B	-2.25884	8.79409e-07	PC-vs-P6H
CL5616.Contig2_All	ARR-B	6.57089	2.79557e-06	PC-vs-P6H
CL14669.Contig6_All	ARR-B	-3.10384	2.16326e-05	PC-vs-P6H
CL15417.Contig2_All	ARR-B	-3.02304	2.75798e-05	PC-vs-P6H
CL12043.Contig2_All	ARR-B	-5.05567	3.63118e-05	PC-vs-P6H
CL16344.Contig3_All	ARR-B	-1.31358	0.000277095	PC-vs-P6H
CL13500.Contig1_All	B3	1.68848	1.64099e-13	PC-vs-P6H
CL13500.Contig6_All	B3	2.61581	9.07383e-13	PC-vs-P6H
CL5997.Contig2_All	B3	5.18702	3.9514e-12	PC-vs-P6H
CL22263.Contig1_All	B3	2.69797	2.04051e-11	PC-vs-P6H
CL4478.Contig9_All	B3	-1.55691	2.42385e-10	PC-vs-P6H
CL7987.Contig15_All	B3	2.34148	2.73551e-09	PC-vs-P6H
CL7987.Contig33_All	B3	1.48651	6.53722e-09	PC-vs-P6H
Unigene19020_All	B3	-2.36544	7.75481e-09	PC-vs-P6H
CL13500.Contig3_All	B3	3.81112	7.90542e-09	PC-vs-P6H
CL5997.Contig1_All	B3	4.47813	1.08753e-06	PC-vs-P6H
CL10639.Contig2_All	B3	1.86758	2.8826e-06	PC-vs-P6H
CL13500.Contig4_All	B3	2.26736	3.44482e-06	PC-vs-P6H
CL18640.Contig2_All	B3	3.81827	3.59773e-06	PC-vs-P6H
CL13500.Contig2_All	B3	3.6491	5.44098e-06	PC-vs-P6H
CL7378.Contig5_All	B3	5.25388	6.37011e-06	PC-vs-P6H
CL17434.Contig1_All	B3	2.81878	1.15096e-05	PC-vs-P6H
CL7987.Contig31_All	B3	1.27311	2.07878e-05	PC-vs-P6H
CL12004.Contig2_All	B3	6.00339	3.81289e-05	PC-vs-P6H
CL7987.Contig8_All	B3	1.38952	3.83952e-05	PC-vs-P6H
CL7987.Contig30_All	B3	5.96959	6.45544e-05	PC-vs-P6H
CL11470.Contig1_All	B3	-3.20846	8.98613e-05	PC-vs-P6H
CL7987.Contig26_All	B3	1.31367	0.000110624	PC-vs-P6H
Unigene26863_All	B3	5.65859	0.000164734	PC-vs-P6H
Unigene34193_All	B3	3.36774	0.000168942	PC-vs-P6H
CL10092.Contig1_All	B3	-3.27389	0.000339361	PC-vs-P6H
CL7987.Contig20_All	B3	1.4404	0.000633346	PC-vs-P6H
CL19374.Contig1_All	B3	-1.89858	0.000649373	PC-vs-P6H
CL7987.Contig29_All	B3	5.04121	0.000744324	PC-vs-P6H
CL10639.Contig1_All	B3	2.06191	0.0018913	PC-vs-P6H
CL22263.Contig3_All	B3	1.99865	0.00271523	PC-vs-P6H
CL7987.Contig23_All	B3	1.4723	0.00355944	PC-vs-P6H
CL12004.Contig1_All	B3	4.69216	0.00437238	PC-vs-P6H
CL7987.Contig11_All	B3	1.75962	0.00454243	PC-vs-P6H
CL2983.Contig15_All	B3	-2.45946	0.00536331	PC-vs-P6H
Unigene14665_All	B3	-4.6283	0.00548529	PC-vs-P6H
CL7987.Contig12_All	B3	1.37408	0.00899128	PC-vs-P6H
CL15562.Contig6_All	BBR-BPC	1.63703	4.21655e-06	PC-vs-P6H
CL6989.Contig9_All	BBR-BPC	1.05045	4.82473e-06	PC-vs-P6H
CL4614.Contig6_All	BBR-BPC	1.23707	0.000303688	PC-vs-P6H
CL4614.Contig1_All	BBR-BPC	1.27624	0.00197422	PC-vs-P6H
CL6989.Contig7_All	BBR-BPC	4.85076	0.00291402	PC-vs-P6H
CL8071.Contig3_All	BES1	4.0083	1.01931e-30	PC-vs-P6H
CL4392.Contig11_All	BES1	-2.74521	5.08487e-20	PC-vs-P6H
CL21054.Contig15_All	BES1	1.81124	1.74156e-13	PC-vs-P6H
CL4392.Contig10_All	BES1	-1.77117	2.82535e-11	PC-vs-P6H
CL4392.Contig20_All	BES1	-1.5662	1.32318e-08	PC-vs-P6H
CL4392.Contig18_All	BES1	-1.34857	2.76376e-08	PC-vs-P6H
CL4392.Contig19_All	BES1	-2.36101	1.45172e-07	PC-vs-P6H
CL4392.Contig9_All	BES1	-2.18264	4.92819e-05	PC-vs-P6H
CL4392.Contig13_All	BES1	-1.66451	7.37931e-05	PC-vs-P6H
CL1660.Contig3_All	BES1	-1.93824	9.66889e-05	PC-vs-P6H
CL1660.Contig1_All	BES1	-1.63066	0.000573142	PC-vs-P6H
CL4732.Contig8_All	BES1	1.06676	0.00398109	PC-vs-P6H
CL16210.Contig6_All	bHLH	-4.3396	1.02048e-79	PC-vs-P6H
CL16210.Contig5_All	bHLH	-3.75718	1.76676e-74	PC-vs-P6H
CL2727.Contig6_All	bHLH	-3.42858	9.08371e-60	PC-vs-P6H
CL10428.Contig5_All	bHLH	2.61088	5.80546e-53	PC-vs-P6H
CL2727.Contig3_All	bHLH	-3.09005	4.07045e-41	PC-vs-P6H
CL11206.Contig5_All	bHLH	-4.26752	7.51298e-38	PC-vs-P6H
CL2088.Contig2_All	bHLH	-3.85259	1.40762e-37	PC-vs-P6H
CL10203.Contig2_All	bHLH	9.21115	1.03388e-36	PC-vs-P6H
CL2727.Contig4_All	bHLH	-3.09574	6.15194e-36	PC-vs-P6H
CL538.Contig26_All	bHLH	-2.45318	6.95744e-34	PC-vs-P6H
CL22176.Contig2_All	bHLH	-4.80021	9.86174e-33	PC-vs-P6H
CL6857.Contig8_All	bHLH	-3.98723	1.47805e-30	PC-vs-P6H
CL60.Contig2_All	bHLH	-5.40638	2.66086e-29	PC-vs-P6H
CL16210.Contig2_All	bHLH	-3.75001	2.84787e-27	PC-vs-P6H
Unigene23277_All	bHLH	-4.93662	1.09298e-26	PC-vs-P6H
CL32.Contig2_All	bHLH	-2.22026	5.75498e-25	PC-vs-P6H
CL10203.Contig1_All	bHLH	11.1265	4.89795e-23	PC-vs-P6H
CL12185.Contig3_All	bHLH	-3.39936	2.30986e-22	PC-vs-P6H
Unigene33294_All	bHLH	5.39395	7.36791e-22	PC-vs-P6H
CL6857.Contig6_All	bHLH	-5.90591	7.3929e-21	PC-vs-P6H
CL10157.Contig3_All	bHLH	-4.99301	9.95876e-21	PC-vs-P6H
CL22176.Contig1_All	bHLH	-6.92141	1.30466e-20	PC-vs-P6H
CL12791.Contig3_All	bHLH	-3.26046	2.46507e-20	PC-vs-P6H
CL19044.Contig2_All	bHLH	-3.88496	6.24106e-20	PC-vs-P6H
CL23999.Contig2_All	bHLH	2.62186	7.11228e-20	PC-vs-P6H
CL9860.Contig3_All	bHLH	-3.46192	1.18464e-19	PC-vs-P6H
CL10157.Contig2_All	bHLH	-5.00061	1.66167e-19	PC-vs-P6H
CL11206.Contig3_All	bHLH	-4.03726	1.92048e-19	PC-vs-P6H
CL32.Contig3_All	bHLH	-2.04677	4.81219e-19	PC-vs-P6H
CL10126.Contig2_All	bHLH	-3.86606	6.60316e-19	PC-vs-P6H
CL9719.Contig10_All	bHLH	10.1567	6.9751e-19	PC-vs-P6H
CL2727.Contig2_All	bHLH	-3.09886	1.00657e-18	PC-vs-P6H
CL8520.Contig32_All	bHLH	7.78183	1.13305e-18	PC-vs-P6H
CL10157.Contig5_All	bHLH	-4.39904	3.95771e-18	PC-vs-P6H
CL3182.Contig3_All	bHLH	-2.52922	4.3014e-18	PC-vs-P6H
CL12791.Contig6_All	bHLH	-3.01013	5.57161e-18	PC-vs-P6H
CL2175.Contig6_All	bHLH	-4.74988	1.11136e-16	PC-vs-P6H
CL12388.Contig5_All	bHLH	-2.89264	2.04434e-16	PC-vs-P6H
CL9719.Contig7_All	bHLH	9.55961	4.60739e-16	PC-vs-P6H
CL11206.Contig7_All	bHLH	-4.05495	8.64826e-16	PC-vs-P6H
CL19206.Contig3_All	bHLH	-3.67152	1.28524e-15	PC-vs-P6H
CL9719.Contig13_All	bHLH	9.4734	1.75549e-15	PC-vs-P6H
CL12442.Contig4_All	bHLH	4.51592	1.85521e-15	PC-vs-P6H
CL1177.Contig4_All	bHLH	-1.82433	2.6313e-15	PC-vs-P6H
CL2088.Contig3_All	bHLH	-2.59245	5.56587e-15	PC-vs-P6H
CL14467.Contig5_All	bHLH	2.51664	5.95947e-15	PC-vs-P6H
CL12791.Contig4_All	bHLH	-2.1398	1.2519e-14	PC-vs-P6H
CL2270.Contig4_All	bHLH	1.64233	2.37536e-14	PC-vs-P6H
CL12442.Contig2_All	bHLH	7.97848	4.35523e-14	PC-vs-P6H
CL2088.Contig1_All	bHLH	-3.5859	1.26933e-13	PC-vs-P6H
CL6554.Contig1_All	bHLH	-5.68953	1.63793e-13	PC-vs-P6H
CL22232.Contig3_All	bHLH	-4.53804	1.66894e-13	PC-vs-P6H
CL12185.Contig6_All	bHLH	-3.1101	1.77504e-13	PC-vs-P6H
CL6180.Contig6_All	bHLH	-2.15102	2.30554e-13	PC-vs-P6H
CL12616.Contig2_All	bHLH	-7.52156	8.12304e-13	PC-vs-P6H
CL21162.Contig1_All	bHLH	-3.56532	1.02006e-12	PC-vs-P6H
CL4358.Contig4_All	bHLH	-2.59245	1.71e-12	PC-vs-P6H
CL18221.Contig1_All	bHLH	-1.48395	2.15841e-12	PC-vs-P6H
CL12185.Contig7_All	bHLH	-3.08506	3.47269e-12	PC-vs-P6H
CL21513.Contig2_All	bHLH	7.38089	4.76306e-12	PC-vs-P6H
CL4386.Contig1_All	bHLH	-1.52855	4.76571e-12	PC-vs-P6H
CL4462.Contig4_All	bHLH	-2.11205	5.40057e-12	PC-vs-P6H
Unigene18879_All	bHLH	-4.00901	5.47295e-12	PC-vs-P6H
CL14467.Contig1_All	bHLH	2.35711	1.11522e-11	PC-vs-P6H
CL22568.Contig2_All	bHLH	-4.78049	2.08337e-11	PC-vs-P6H
CL9826.Contig3_All	bHLH	6.2106	2.09487e-11	PC-vs-P6H
CL12185.Contig2_All	bHLH	-3.08031	2.37462e-11	PC-vs-P6H
CL11206.Contig2_All	bHLH	-3.15622	2.65834e-11	PC-vs-P6H
CL18407.Contig2_All	bHLH	3.44534	2.99869e-11	PC-vs-P6H
CL9719.Contig9_All	bHLH	8.29122	4.38776e-11	PC-vs-P6H
CL9826.Contig5_All	bHLH	3.21083	5.49092e-11	PC-vs-P6H
CL10126.Contig1_All	bHLH	2.37788	1.09936e-10	PC-vs-P6H
CL18221.Contig2_All	bHLH	-1.18632	1.34812e-10	PC-vs-P6H
CL990.Contig6_All	bHLH	-1.74253	1.54376e-10	PC-vs-P6H
CL6554.Contig4_All	bHLH	-1.7568	1.99384e-10	PC-vs-P6H
CL32.Contig4_All	bHLH	-1.26792	2.13185e-10	PC-vs-P6H
CL10973.Contig3_All	bHLH	-2.38209	2.4682e-10	PC-vs-P6H
CL6472.Contig1_All	bHLH	-1.6812	2.80773e-10	PC-vs-P6H
CL12791.Contig2_All	bHLH	-3.20015	2.85006e-10	PC-vs-P6H
CL2270.Contig20_All	bHLH	3.48736	2.95904e-10	PC-vs-P6H
CL8819.Contig3_All	bHLH	-4.34557	5.26907e-10	PC-vs-P6H
CL4212.Contig2_All	bHLH	-7.34868	6.56627e-10	PC-vs-P6H
CL15073.Contig2_All	bHLH	2.64383	9.80402e-10	PC-vs-P6H
CL6857.Contig7_All	bHLH	-5.61675	1.16837e-09	PC-vs-P6H
CL4358.Contig7_All	bHLH	-2.37356	1.33732e-09	PC-vs-P6H
CL2810.Contig1_All	bHLH	3.29167	1.83109e-09	PC-vs-P6H
CL12442.Contig1_All	bHLH	6.19779	1.87503e-09	PC-vs-P6H
CL1216.Contig3_All	bHLH	1.64436	2.00674e-09	PC-vs-P6H
Unigene9004_All	bHLH	-4.51301	2.62332e-09	PC-vs-P6H
CL12388.Contig4_All	bHLH	-2.26801	4.3148e-09	PC-vs-P6H
CL11897.Contig2_All	bHLH	-3.87214	4.71446e-09	PC-vs-P6H
CL2177.Contig4_All	bHLH	-1.84043	1.66433e-08	PC-vs-P6H
CL10428.Contig6_All	bHLH	1.94735	2.08685e-08	PC-vs-P6H
CL9719.Contig1_All	bHLH	7.38697	2.21065e-08	PC-vs-P6H
CL2727.Contig1_All	bHLH	-2.4306	2.28265e-08	PC-vs-P6H
CL9826.Contig4_All	bHLH	3.32976	2.69207e-08	PC-vs-P6H
CL11897.Contig3_All	bHLH	-7.52157	2.8689e-08	PC-vs-P6H
CL3416.Contig1_All	bHLH	-5.1581	4.50979e-08	PC-vs-P6H
CL6180.Contig7_All	bHLH	-1.54397	5.16411e-08	PC-vs-P6H
CL990.Contig12_All	bHLH	-1.91515	8.24805e-08	PC-vs-P6H
CL990.Contig9_All	bHLH	-2.09098	8.4282e-08	PC-vs-P6H
CL5815.Contig2_All	bHLH	-2.69825	1.6319e-07	PC-vs-P6H
CL11206.Contig6_All	bHLH	-2.86702	1.72765e-07	PC-vs-P6H
CL3158.Contig20_All	bHLH	1.10857	1.74246e-07	PC-vs-P6H
CL23001.Contig1_All	bHLH	-3.88385	2.22845e-07	PC-vs-P6H
CL5390.Contig3_All	bHLH	-2.17874	2.54889e-07	PC-vs-P6H
CL14440.Contig1_All	bHLH	-2.85109	2.84206e-07	PC-vs-P6H
CL2175.Contig5_All	bHLH	-3.22703	2.96761e-07	PC-vs-P6H
CL14440.Contig2_All	bHLH	-2.83225	3.99925e-07	PC-vs-P6H
CL4358.Contig3_All	bHLH	-2.32856	4.58543e-07	PC-vs-P6H
CL12791.Contig8_All	bHLH	-1.43121	5.30256e-07	PC-vs-P6H
CL10359.Contig7_All	bHLH	-2.24777	6.12874e-07	PC-vs-P6H
CL12791.Contig7_All	bHLH	-2.06084	9.36359e-07	PC-vs-P6H
CL9721.Contig42_All	bHLH	-2.21304	1.20538e-06	PC-vs-P6H
CL14467.Contig2_All	bHLH	2.35432	1.30272e-06	PC-vs-P6H
CL4462.Contig5_All	bHLH	-2.90259	1.51987e-06	PC-vs-P6H
CL5390.Contig5_All	bHLH	-2.00245	2.15784e-06	PC-vs-P6H
CL23999.Contig1_All	bHLH	1.84692	2.71691e-06	PC-vs-P6H
CL22568.Contig1_All	bHLH	-3.71786	3.01417e-06	PC-vs-P6H
Unigene19573_All	bHLH	-5.37782	3.18599e-06	PC-vs-P6H
CL18407.Contig1_All	bHLH	3.374	4.14226e-06	PC-vs-P6H
CL3158.Contig10_All	bHLH	1.46738	4.40778e-06	PC-vs-P6H
Unigene788_All	bHLH	-1.99319	4.48249e-06	PC-vs-P6H
CL6180.Contig5_All	bHLH	-1.72115	4.54217e-06	PC-vs-P6H
CL2810.Contig2_All	bHLH	4.16142	4.6342e-06	PC-vs-P6H
CL2175.Contig3_All	bHLH	-3.04418	4.69226e-06	PC-vs-P6H
CL14467.Contig4_All	bHLH	1.72998	4.93036e-06	PC-vs-P6H
CL6193.Contig7_All	bHLH	-3.34458	5.05862e-06	PC-vs-P6H
CL2175.Contig4_All	bHLH	-1.78408	5.27087e-06	PC-vs-P6H
CL21173.Contig2_All	bHLH	6.52375	6.31029e-06	PC-vs-P6H
Unigene873_All	bHLH	-2.5419	7.57431e-06	PC-vs-P6H
CL60.Contig3_All	bHLH	-2.33407	8.70831e-06	PC-vs-P6H
CL12185.Contig4_All	bHLH	-1.7763	1.0273e-05	PC-vs-P6H
CL3059.Contig12_All	bHLH	2.14216	1.40553e-05	PC-vs-P6H
CL12185.Contig8_All	bHLH	-2.30668	1.60151e-05	PC-vs-P6H
CL11897.Contig1_All	bHLH	-2.12896	1.75498e-05	PC-vs-P6H
CL6857.Contig3_All	bHLH	-3.98202	2.25914e-05	PC-vs-P6H
CL3308.Contig1_All	bHLH	3.53863	2.45534e-05	PC-vs-P6H
Unigene11474_All	bHLH	2.8695	2.6312e-05	PC-vs-P6H
CL3308.Contig8_All	bHLH	2.23423	2.6759e-05	PC-vs-P6H
CL990.Contig14_All	bHLH	-1.50617	3.32255e-05	PC-vs-P6H
CL3513.Contig11_All	bHLH	2.46106	3.36686e-05	PC-vs-P6H
CL3308.Contig6_All	bHLH	2.44028	3.74385e-05	PC-vs-P6H
CL12185.Contig10_All	bHLH	-2.77002	3.80962e-05	PC-vs-P6H
CL8819.Contig1_All	bHLH	-4.11181	4.24865e-05	PC-vs-P6H
CL3059.Contig7_All	bHLH	2.92503	4.53615e-05	PC-vs-P6H
CL15073.Contig1_All	bHLH	1.67901	5.5443e-05	PC-vs-P6H
CL4198.Contig1_All	bHLH	1.89584	7.90039e-05	PC-vs-P6H
CL23936.Contig1_All	bHLH	-4.125	0.000108568	PC-vs-P6H
CL8819.Contig4_All	bHLH	-4.18086	0.000115377	PC-vs-P6H
CL3308.Contig2_All	bHLH	1.75602	0.000129881	PC-vs-P6H
CL2177.Contig8_All	bHLH	-1.30748	0.000135521	PC-vs-P6H
CL4198.Contig10_All	bHLH	1.9652	0.000150341	PC-vs-P6H
CL12185.Contig5_All	bHLH	-2.62229	0.000158272	PC-vs-P6H
CL10066.Contig6_All	bHLH	2.23967	0.000178829	PC-vs-P6H
CL14198.Contig1_All	bHLH	2.93749	0.000197502	PC-vs-P6H
Unigene16324_All	bHLH	-2.76891	0.000202581	PC-vs-P6H
CL9860.Contig2_All	bHLH	-2.64272	0.000220236	PC-vs-P6H
Unigene9062_All	bHLH	-2.39889	0.000225794	PC-vs-P6H
CL10428.Contig4_All	bHLH	1.41053	0.00033828	PC-vs-P6H
CL12791.Contig5_All	bHLH	-2.75305	0.000357985	PC-vs-P6H
CL9810.Contig4_All	bHLH	-1.08162	0.000393078	PC-vs-P6H
CL12185.Contig1_All	bHLH	-2.292	0.000461955	PC-vs-P6H
CL18033.Contig2_All	bHLH	-1.269	0.000514314	PC-vs-P6H
CL12388.Contig3_All	bHLH	-1.39656	0.000644433	PC-vs-P6H
Unigene29364_All	bHLH	-5.26972	0.000709429	PC-vs-P6H
Unigene528_All	bHLH	-2.65159	0.000719651	PC-vs-P6H
CL3059.Contig9_All	bHLH	2.83272	0.000794738	PC-vs-P6H
CL19206.Contig1_All	bHLH	-1.22011	0.000827901	PC-vs-P6H
CL10126.Contig6_All	bHLH	-2.25543	0.000894272	PC-vs-P6H
CL21121.Contig2_All	bHLH	3.40164	0.000911076	PC-vs-P6H
CL3158.Contig2_All	bHLH	2.3922	0.000985261	PC-vs-P6H
CL14149.Contig2_All	bHLH	-4.49736	0.00101868	PC-vs-P6H
CL15357.Contig2_All	bHLH	1.40805	0.00102219	PC-vs-P6H
CL1216.Contig2_All	bHLH	1.10784	0.00106337	PC-vs-P6H
CL17094.Contig2_All	bHLH	-1.59917	0.00108136	PC-vs-P6H
CL12616.Contig3_All	bHLH	-3.4376	0.00110296	PC-vs-P6H
CL2818.Contig4_All	bHLH	-1.25689	0.00123157	PC-vs-P6H
CL12185.Contig11_All	bHLH	-2.34559	0.00138599	PC-vs-P6H
CL6180.Contig4_All	bHLH	-1.50928	0.00143417	PC-vs-P6H
CL2177.Contig2_All	bHLH	-1.24908	0.00144137	PC-vs-P6H
CL4198.Contig5_All	bHLH	1.67063	0.00145831	PC-vs-P6H
CL8735.Contig8_All	bHLH	1.26493	0.00161047	PC-vs-P6H
CL4462.Contig6_All	bHLH	-1.09777	0.00166937	PC-vs-P6H
CL2818.Contig5_All	bHLH	-1.47502	0.0016899	PC-vs-P6H
CL13310.Contig1_All	bHLH	-1.58456	0.00185533	PC-vs-P6H
CL10066.Contig5_All	bHLH	-2.88372	0.00189839	PC-vs-P6H
CL12616.Contig1_All	bHLH	-5.09693	0.00214118	PC-vs-P6H
CL3308.Contig12_All	bHLH	1.43651	0.00218134	PC-vs-P6H
CL11206.Contig4_All	bHLH	-4.92488	0.00230453	PC-vs-P6H
CL8057.Contig8_All	bHLH	-1.67727	0.00312962	PC-vs-P6H
CL21484.Contig3_All	bHLH	-3.07997	0.00339209	PC-vs-P6H
CL6193.Contig3_All	bHLH	-4.60366	0.00342469	PC-vs-P6H
Unigene8048_All	bHLH	-4.84464	0.00385715	PC-vs-P6H
CL3308.Contig4_All	bHLH	1.55549	0.00391148	PC-vs-P6H
Unigene11788_All	bHLH	2.3877	0.00393302	PC-vs-P6H
CL990.Contig5_All	bHLH	-1.58682	0.00394569	PC-vs-P6H
CL21173.Contig1_All	bHLH	4.74011	0.0041416	PC-vs-P6H
CL11659.Contig3_All	bHLH	-1.6141	0.00465427	PC-vs-P6H
Unigene30338_All	bHLH	-4.76492	0.00468733	PC-vs-P6H
CL19044.Contig1_All	bHLH	-3.52295	0.0048769	PC-vs-P6H
CL17094.Contig1_All	bHLH	-3.52846	0.00497859	PC-vs-P6H
CL3059.Contig2_All	bHLH	1.14495	0.00535866	PC-vs-P6H
CL4462.Contig1_All	bHLH	-1.4308	0.00542082	PC-vs-P6H
CL2177.Contig5_All	bHLH	-1.1651	0.00613741	PC-vs-P6H
CL10359.Contig5_All	bHLH	-1.4686	0.00660445	PC-vs-P6H
CL14476.Contig7_All	bHLH	-1.47161	0.00771408	PC-vs-P6H
CL1216.Contig1_All	bHLH	1.57063	0.00772044	PC-vs-P6H
CL9826.Contig6_All	bHLH	2.18501	0.00809057	PC-vs-P6H
CL23001.Contig2_All	bHLH	-4.44366	0.00829776	PC-vs-P6H
CL11206.Contig1_All	bHLH	-4.43468	0.00844784	PC-vs-P6H
CL8735.Contig4_All	bHLH	-1.31386	0.00889145	PC-vs-P6H
CL2423.Contig2_All	bZIP	8.16415	7.93542e-97	PC-vs-P6H
CL301.Contig7_All	bZIP	-4.81829	5.08998e-53	PC-vs-P6H
CL6966.Contig3_All	bZIP	-4.55979	7.28695e-50	PC-vs-P6H
CL6966.Contig4_All	bZIP	-6.49447	4.83867e-41	PC-vs-P6H
CL9468.Contig9_All	bZIP	3.02483	7.05686e-33	PC-vs-P6H
CL9588.Contig4_All	bZIP	1.90838	3.95224e-24	PC-vs-P6H
CL301.Contig5_All	bZIP	-2.45449	9.29497e-23	PC-vs-P6H
CL2224.Contig2_All	bZIP	3.44483	2.37242e-20	PC-vs-P6H
CL6895.Contig1_All	bZIP	-2.69385	7.12437e-20	PC-vs-P6H
CL5093.Contig3_All	bZIP	-3.56778	2.48494e-19	PC-vs-P6H
CL921.Contig9_All	bZIP	3.02546	3.19075e-19	PC-vs-P6H
CL5319.Contig3_All	bZIP	-4.26507	4.0744e-19	PC-vs-P6H
CL301.Contig11_All	bZIP	-9.84137	3.09109e-17	PC-vs-P6H
CL921.Contig2_All	bZIP	2.71702	2.23063e-16	PC-vs-P6H
CL2224.Contig7_All	bZIP	9.42259	2.33806e-15	PC-vs-P6H
CL2746.Contig28_All	bZIP	-2.49916	2.58281e-15	PC-vs-P6H
Unigene10244_All	bZIP	-7.80333	4.49627e-15	PC-vs-P6H
CL5367.Contig13_All	bZIP	-6.45974	3.34141e-14	PC-vs-P6H
CL5319.Contig11_All	bZIP	-3.69616	6.08422e-14	PC-vs-P6H
CL921.Contig6_All	bZIP	2.29103	1.23746e-13	PC-vs-P6H
CL9468.Contig2_All	bZIP	2.19614	9.1182e-13	PC-vs-P6H
CL7522.Contig6_All	bZIP	2.34751	1.03992e-12	PC-vs-P6H
CL2746.Contig27_All	bZIP	-2.87477	3.92222e-12	PC-vs-P6H
CL5093.Contig9_All	bZIP	-3.2469	4.82913e-12	PC-vs-P6H
Unigene18524_All	bZIP	-6.14225	3.02083e-11	PC-vs-P6H
CL9050.Contig2_All	bZIP	1.5317	3.94091e-11	PC-vs-P6H
CL921.Contig3_All	bZIP	2.17018	7.4513e-11	PC-vs-P6H
CL6895.Contig3_All	bZIP	-2.45658	8.05654e-11	PC-vs-P6H
CL6966.Contig2_All	bZIP	-8.22571	2.45991e-10	PC-vs-P6H
CL2224.Contig1_All	bZIP	2.57086	3.73021e-10	PC-vs-P6H
CL24143.Contig2_All	bZIP	-2.01417	4.06798e-10	PC-vs-P6H
CL6895.Contig2_All	bZIP	-2.24124	4.97101e-10	PC-vs-P6H
CL10747.Contig13_All	bZIP	1.63375	6.12444e-10	PC-vs-P6H
CL12041.Contig1_All	bZIP	-3.77946	1.50915e-09	PC-vs-P6H
CL2931.Contig8_All	bZIP	2.507	2.19141e-09	PC-vs-P6H
CL9468.Contig11_All	bZIP	1.24707	4.38285e-09	PC-vs-P6H
CL1436.Contig5_All	bZIP	-3.29918	8.93552e-09	PC-vs-P6H
CL3392.Contig4_All	bZIP	-3.23983	9.4005e-09	PC-vs-P6H
CL12211.Contig3_All	bZIP	-2.18332	2.07917e-08	PC-vs-P6H
CL10539.Contig1_All	bZIP	-2.62251	2.15699e-08	PC-vs-P6H
CL5319.Contig12_All	bZIP	-3.71708	2.31684e-08	PC-vs-P6H
CL1436.Contig4_All	bZIP	-4.55406	3.38461e-08	PC-vs-P6H
CL8899.Contig3_All	bZIP	-2.14221	5.95811e-08	PC-vs-P6H
CL563.Contig7_All	bZIP	-1.69809	1.11041e-07	PC-vs-P6H
CL1436.Contig1_All	bZIP	-3.65599	2.14975e-07	PC-vs-P6H
CL8899.Contig5_All	bZIP	-1.64554	2.97018e-07	PC-vs-P6H
CL301.Contig2_All	bZIP	-2.09669	3.56796e-07	PC-vs-P6H
Unigene24446_All	bZIP	-6.93021	3.99974e-07	PC-vs-P6H
CL5079.Contig2_All	bZIP	2.27011	4.48252e-07	PC-vs-P6H
CL22588.Contig4_All	bZIP	1.6598	1.07243e-06	PC-vs-P6H
CL5093.Contig6_All	bZIP	-1.33798	4.31135e-06	PC-vs-P6H
CL21429.Contig2_All	bZIP	1.27257	7.5058e-06	PC-vs-P6H
CL6228.Contig4_All	bZIP	1.25483	1.25998e-05	PC-vs-P6H
CL301.Contig13_All	bZIP	-2.20439	1.31271e-05	PC-vs-P6H
CL301.Contig15_All	bZIP	-3.03585	1.45252e-05	PC-vs-P6H
CL2224.Contig5_All	bZIP	1.99573	1.93237e-05	PC-vs-P6H
CL5151.Contig6_All	bZIP	-1.49421	2.92777e-05	PC-vs-P6H
CL9468.Contig10_All	bZIP	2.12041	3.32858e-05	PC-vs-P6H
CL3392.Contig3_All	bZIP	-3.42802	3.5866e-05	PC-vs-P6H
CL5081.Contig9_All	bZIP	-1.336	5.36091e-05	PC-vs-P6H
CL5319.Contig4_All	bZIP	-1.47193	7.0193e-05	PC-vs-P6H
CL8059.Contig4_All	bZIP	-1.04216	7.54375e-05	PC-vs-P6H
CL921.Contig4_All	bZIP	1.32456	0.000102113	PC-vs-P6H
CL8426.Contig3_All	bZIP	1.02287	0.000127521	PC-vs-P6H
CL5151.Contig8_All	bZIP	-1.65914	0.000128347	PC-vs-P6H
CL848.Contig6_All	bZIP	-1.82409	0.000143845	PC-vs-P6H
CL5081.Contig5_All	bZIP	-1.26825	0.000164916	PC-vs-P6H
CL5079.Contig4_All	bZIP	2.65809	0.000171644	PC-vs-P6H
CL5151.Contig4_All	bZIP	-5.67082	0.000222364	PC-vs-P6H
CL921.Contig10_All	bZIP	1.78626	0.000223471	PC-vs-P6H
CL8062.Contig1_All	bZIP	-2.8735	0.000225652	PC-vs-P6H
CL6966.Contig1_All	bZIP	-3.26363	0.000226644	PC-vs-P6H
CL848.Contig2_All	bZIP	-2.41847	0.000227008	PC-vs-P6H
CL9468.Contig8_All	bZIP	1.55148	0.000234438	PC-vs-P6H
CL10747.Contig8_All	bZIP	-1.45756	0.000234475	PC-vs-P6H
CL4557.Contig12_All	bZIP	-1.79923	0.000346323	PC-vs-P6H
CL2423.Contig1_All	bZIP	4.46653	0.000414277	PC-vs-P6H
CL2931.Contig6_All	bZIP	-3.89659	0.000445444	PC-vs-P6H
CL10539.Contig2_All	bZIP	-1.50465	0.000471412	PC-vs-P6H
CL9468.Contig3_All	bZIP	1.09841	0.000503966	PC-vs-P6H
Unigene24049_All	bZIP	-4.35221	0.000648957	PC-vs-P6H
CL3433.Contig3_All	bZIP	1.69361	0.000924141	PC-vs-P6H
CL3573.Contig3_All	bZIP	-2.45278	0.00105192	PC-vs-P6H
CL6228.Contig6_All	bZIP	1.14139	0.001061	PC-vs-P6H
CL6895.Contig4_All	bZIP	-1.50776	0.00144769	PC-vs-P6H
CL9468.Contig7_All	bZIP	1.3621	0.00158469	PC-vs-P6H
Unigene11773_All	bZIP	-3.2767	0.00169645	PC-vs-P6H
CL1221.Contig33_All	bZIP	-3.58877	0.00204446	PC-vs-P6H
CL8426.Contig20_All	bZIP	2.26793	0.00229101	PC-vs-P6H
Unigene15401_All	bZIP	-3.06157	0.00263042	PC-vs-P6H
CL848.Contig4_All	bZIP	-1.5111	0.00316345	PC-vs-P6H
CL8059.Contig1_All	bZIP	-1.21857	0.00369705	PC-vs-P6H
CL457.Contig8_All	bZIP	3.56007	0.00399522	PC-vs-P6H
CL16941.Contig1_All	bZIP	-4.21599	0.00540395	PC-vs-P6H
Unigene22228_All	bZIP	1.35945	0.00589421	PC-vs-P6H
CL1436.Contig3_All	bZIP	-2.59749	0.00622847	PC-vs-P6H
CL1518.Contig1_All	bZIP	4.03653	0.00767056	PC-vs-P6H
Unigene22583_All	bZIP	2.58716	0.00785896	PC-vs-P6H
CL4557.Contig11_All	bZIP	2.07313	0.0087416	PC-vs-P6H
CL9420.Contig2_All	bZIP	-2.94622	0.00886986	PC-vs-P6H
CL3573.Contig6_All	bZIP	-1.67275	0.00905122	PC-vs-P6H
CL457.Contig15_All	bZIP	1.8277	0.00959976	PC-vs-P6H
CL4557.Contig9_All	bZIP	-1.42975	0.00993721	PC-vs-P6H
CL23688.Contig2_All	C2H2	5.96779	4.84708e-62	PC-vs-P6H
CL23688.Contig1_All	C2H2	4.83143	1.81847e-48	PC-vs-P6H
CL17980.Contig2_All	C2H2	-2.29255	1.05416e-37	PC-vs-P6H
CL1978.Contig11_All	C2H2	-4.35169	2.82757e-32	PC-vs-P6H
CL17980.Contig9_All	C2H2	-2.5637	6.7066e-32	PC-vs-P6H
CL14882.Contig1_All	C2H2	3.99924	1.09231e-26	PC-vs-P6H
CL14266.Contig8_All	C2H2	-3.29259	7.26542e-26	PC-vs-P6H
CL1928.Contig2_All	C2H2	1.90616	1.28895e-23	PC-vs-P6H
CL1928.Contig1_All	C2H2	2.96079	2.472e-22	PC-vs-P6H
Unigene25845_All	C2H2	-5.49158	1.87395e-21	PC-vs-P6H
CL14266.Contig6_All	C2H2	-3.11648	2.37264e-19	PC-vs-P6H
CL1978.Contig15_All	C2H2	-3.31385	1.35435e-18	PC-vs-P6H
CL16747.Contig7_All	C2H2	6.27183	4.83276e-18	PC-vs-P6H
CL17199.Contig4_All	C2H2	-4.4655	9.40415e-18	PC-vs-P6H
CL1928.Contig5_All	C2H2	2.09741	7.49706e-16	PC-vs-P6H
CL1928.Contig6_All	C2H2	1.9849	8.8311e-16	PC-vs-P6H
CL17980.Contig5_All	C2H2	-3.36366	1.13868e-15	PC-vs-P6H
CL8994.Contig3_All	C2H2	7.14832	1.02615e-14	PC-vs-P6H
CL22824.Contig2_All	C2H2	-5.98679	1.20968e-14	PC-vs-P6H
Unigene30351_All	C2H2	4.89856	4.05947e-13	PC-vs-P6H
CL18086.Contig2_All	C2H2	-2.52927	5.09321e-13	PC-vs-P6H
CL16747.Contig8_All	C2H2	5.86161	9.00633e-13	PC-vs-P6H
CL8994.Contig5_All	C2H2	4.56786	1.61971e-12	PC-vs-P6H
CL22824.Contig1_All	C2H2	-5.75093	3.4724e-12	PC-vs-P6H
CL17199.Contig3_All	C2H2	-3.39584	9.86641e-12	PC-vs-P6H
CL687.Contig11_All	C2H2	1.96378	1.67175e-11	PC-vs-P6H
CL18086.Contig1_All	C2H2	-3.05375	5.00244e-11	PC-vs-P6H
CL17942.Contig4_All	C2H2	2.03156	3.2324e-10	PC-vs-P6H
CL25819.Contig2_All	C2H2	2.39857	3.68509e-10	PC-vs-P6H
CL5544.Contig8_All	C2H2	1.35611	1.25119e-09	PC-vs-P6H
CL17980.Contig6_All	C2H2	-2.83284	4.20893e-08	PC-vs-P6H
CL14882.Contig5_All	C2H2	3.14032	4.24728e-08	PC-vs-P6H
CL14882.Contig4_All	C2H2	2.56312	6.63034e-08	PC-vs-P6H
CL16747.Contig5_All	C2H2	7.19245	7.89656e-08	PC-vs-P6H
CL20175.Contig1_All	C2H2	-3.68364	8.51954e-08	PC-vs-P6H
CL1978.Contig16_All	C2H2	-2.58674	9.65632e-08	PC-vs-P6H
CL3807.Contig4_All	C2H2	-3.14307	9.95735e-08	PC-vs-P6H
CL1978.Contig12_All	C2H2	-2.21055	1.04559e-07	PC-vs-P6H
CL687.Contig2_All	C2H2	2.04555	2.10403e-07	PC-vs-P6H
CL25538.Contig1_All	C2H2	3.34135	2.49422e-07	PC-vs-P6H
CL24944.Contig1_All	C2H2	1.4586	2.60626e-07	PC-vs-P6H
CL1978.Contig23_All	C2H2	-3.85852	4.12888e-07	PC-vs-P6H
CL24011.Contig1_All	C2H2	1.07787	5.45427e-07	PC-vs-P6H
CL10044.Contig11_All	C2H2	1.64096	6.58483e-07	PC-vs-P6H
CL6038.Contig5_All	C2H2	1.10467	7.37908e-07	PC-vs-P6H
CL1978.Contig21_All	C2H2	-2.76345	8.75077e-07	PC-vs-P6H
CL14239.Contig1_All	C2H2	-6.80266	9.06164e-07	PC-vs-P6H
CL12414.Contig1_All	C2H2	1.45965	1.39385e-06	PC-vs-P6H
CL5945.Contig1_All	C2H2	2.23404	2.3204e-06	PC-vs-P6H
CL1978.Contig4_All	C2H2	1.11808	6.92785e-06	PC-vs-P6H
CL20175.Contig2_All	C2H2	-4.81063	8.68132e-06	PC-vs-P6H
CL530.Contig5_All	C2H2	1.57652	1.79042e-05	PC-vs-P6H
CL530.Contig1_All	C2H2	-6.22014	1.83912e-05	PC-vs-P6H
CL8083.Contig1_All	C2H2	6.19954	1.93701e-05	PC-vs-P6H
CL4878.Contig2_All	C2H2	-2.82425	2.03894e-05	PC-vs-P6H
CL6038.Contig10_All	C2H2	1.45094	3.86344e-05	PC-vs-P6H
CL1978.Contig6_All	C2H2	1.17535	4.42045e-05	PC-vs-P6H
CL5544.Contig15_All	C2H2	3.82513	5.39685e-05	PC-vs-P6H
Unigene29501_All	C2H2	3.14635	6.03739e-05	PC-vs-P6H
CL3807.Contig3_All	C2H2	-2.94186	7.77604e-05	PC-vs-P6H
Unigene19113_All	C2H2	2.57217	9.66045e-05	PC-vs-P6H
Unigene180_All	C2H2	-1.7417	0.000116983	PC-vs-P6H
CL5544.Contig1_All	C2H2	1.847	0.000301266	PC-vs-P6H
CL2053.Contig14_All	C2H2	-1.84881	0.000322662	PC-vs-P6H
CL5544.Contig4_All	C2H2	2.7933	0.000341155	PC-vs-P6H
CL4878.Contig3_All	C2H2	-2.61128	0.000349859	PC-vs-P6H
CL17942.Contig1_All	C2H2	1.68038	0.000527318	PC-vs-P6H
CL21683.Contig1_All	C2H2	2.50577	0.000836487	PC-vs-P6H
CL17942.Contig6_All	C2H2	-2.92895	0.000849588	PC-vs-P6H
CL4878.Contig1_All	C2H2	-2.55926	0.000855069	PC-vs-P6H
Unigene11805_All	C2H2	2.27425	0.000923573	PC-vs-P6H
Unigene19665_All	C2H2	-2.67386	0.00124297	PC-vs-P6H
CL11538.Contig1_All	C2H2	5.00392	0.00165139	PC-vs-P6H
CL23518.Contig1_All	C2H2	-2.2091	0.00169482	PC-vs-P6H
CL22400.Contig2_All	C2H2	-2.94375	0.00211055	PC-vs-P6H
CL14882.Contig2_All	C2H2	1.64991	0.00286885	PC-vs-P6H
CL18086.Contig3_All	C2H2	-2.02808	0.0033178	PC-vs-P6H
CL18086.Contig4_All	C2H2	-1.1029	0.00550529	PC-vs-P6H
Unigene20629_All	C2H2	-4.61363	0.00552959	PC-vs-P6H
CL530.Contig3_All	C2H2	4.0002	0.00588265	PC-vs-P6H
CL17980.Contig7_All	C2H2	1.28012	0.0063046	PC-vs-P6H
CL5544.Contig3_All	C2H2	1.20382	0.00668676	PC-vs-P6H
Unigene31045_All	C2H2	-4.4492	0.00840233	PC-vs-P6H
CL1978.Contig7_All	C2H2	-1.89054	0.00931004	PC-vs-P6H
CL6038.Contig8_All	C2H2	1.00437	0.00983546	PC-vs-P6H
CL3716.Contig1_All	C3H	-4.28773	9.86224e-48	PC-vs-P6H
CL11409.Contig6_All	C3H	-5.50796	5.77749e-36	PC-vs-P6H
CL17247.Contig5_All	C3H	-2.63105	5.4065e-32	PC-vs-P6H
CL17247.Contig6_All	C3H	-2.1694	6.45237e-31	PC-vs-P6H
CL17247.Contig4_All	C3H	-3.04667	1.97655e-30	PC-vs-P6H
CL3716.Contig2_All	C3H	-4.08538	2.41342e-29	PC-vs-P6H
CL4659.Contig2_All	C3H	-6.07381	4.22508e-29	PC-vs-P6H
CL7902.Contig5_All	C3H	2.60676	2.25982e-26	PC-vs-P6H
CL19300.Contig11_All	C3H	-3.07935	3.35326e-25	PC-vs-P6H
CL11409.Contig1_All	C3H	-8.23768	3.34469e-24	PC-vs-P6H
CL19300.Contig14_All	C3H	-2.70222	8.40802e-23	PC-vs-P6H
CL4433.Contig5_All	C3H	2.94	1.82347e-22	PC-vs-P6H
CL4745.Contig2_All	C3H	2.2877	4.81583e-22	PC-vs-P6H
CL11409.Contig4_All	C3H	-4.95847	7.17385e-21	PC-vs-P6H
CL17247.Contig7_All	C3H	-2.36598	1.05712e-20	PC-vs-P6H
CL11409.Contig3_All	C3H	-7.44772	3.44701e-19	PC-vs-P6H
CL20555.Contig1_All	C3H	5.49083	3.07371e-18	PC-vs-P6H
CL4433.Contig4_All	C3H	3.87068	7.87562e-18	PC-vs-P6H
CL21213.Contig1_All	C3H	-4.51824	4.44338e-17	PC-vs-P6H
CL19300.Contig13_All	C3H	-3.0487	4.30988e-15	PC-vs-P6H
CL9216.Contig1_All	C3H	-2.16211	4.49743e-15	PC-vs-P6H
CL7902.Contig2_All	C3H	2.50134	7.45118e-15	PC-vs-P6H
CL12929.Contig9_All	C3H	1.88322	1.00684e-13	PC-vs-P6H
CL9523.Contig1_All	C3H	-2.01235	1.67264e-13	PC-vs-P6H
CL5523.Contig2_All	C3H	-1.89265	5.40469e-13	PC-vs-P6H
CL4745.Contig3_All	C3H	1.84915	1.02857e-12	PC-vs-P6H
CL12929.Contig4_All	C3H	2.23623	2.01992e-12	PC-vs-P6H
CL21213.Contig2_All	C3H	-3.47245	3.56259e-12	PC-vs-P6H
CL13266.Contig2_All	C3H	1.72193	6.3197e-12	PC-vs-P6H
CL8617.Contig14_All	C3H	-1.52527	3.93013e-11	PC-vs-P6H
CL4659.Contig1_All	C3H	-8.04023	4.48953e-11	PC-vs-P6H
CL19300.Contig15_All	C3H	-3.08969	1.35566e-10	PC-vs-P6H
CL3634.Contig9_All	C3H	1.87863	3.32468e-10	PC-vs-P6H
CL537.Contig2_All	C3H	-4.3897	5.96147e-10	PC-vs-P6H
CL21213.Contig3_All	C3H	-3.39917	6.90507e-10	PC-vs-P6H
CL20313.Contig4_All	C3H	1.37756	8.63064e-10	PC-vs-P6H
CL13189.Contig1_All	C3H	2.47889	9.99385e-10	PC-vs-P6H
CL4433.Contig3_All	C3H	2.39395	1.43482e-09	PC-vs-P6H
CL12929.Contig8_All	C3H	1.19403	1.61775e-09	PC-vs-P6H
CL12929.Contig1_All	C3H	1.27814	3.03283e-09	PC-vs-P6H
CL17247.Contig3_All	C3H	-1.16522	6.8069e-09	PC-vs-P6H
CL4433.Contig2_All	C3H	2.29726	3.04645e-08	PC-vs-P6H
CL14028.Contig1_All	C3H	-1.36658	4.05081e-08	PC-vs-P6H
CL4433.Contig1_All	C3H	2.1057	4.81356e-08	PC-vs-P6H
Unigene22260_All	C3H	-1.35128	1.32097e-07	PC-vs-P6H
CL2195.Contig1_All	C3H	3.33527	3.34241e-07	PC-vs-P6H
CL19300.Contig20_All	C3H	-3.52654	5.08362e-07	PC-vs-P6H
CL19300.Contig5_All	C3H	-2.27647	5.47054e-07	PC-vs-P6H
CL2195.Contig3_All	C3H	2.95105	7.19294e-07	PC-vs-P6H
CL2195.Contig12_All	C3H	1.47654	1.1628e-06	PC-vs-P6H
CL13189.Contig2_All	C3H	1.73106	1.73211e-06	PC-vs-P6H
CL13637.Contig4_All	C3H	-1.34834	2.22342e-06	PC-vs-P6H
CL11686.Contig3_All	C3H	-1.11091	2.51562e-06	PC-vs-P6H
CL7902.Contig4_All	C3H	2.88566	3.10648e-06	PC-vs-P6H
CL9874.Contig1_All	C3H	1.76251	4.32637e-06	PC-vs-P6H
CL13189.Contig3_All	C3H	1.88156	6.12055e-06	PC-vs-P6H
CL9214.Contig2_All	C3H	-1.9658	8.76764e-06	PC-vs-P6H
CL2195.Contig4_All	C3H	1.87886	1.03857e-05	PC-vs-P6H
CL23625.Contig1_All	C3H	-1.18172	1.35106e-05	PC-vs-P6H
CL8617.Contig4_All	C3H	-1.61891	1.49962e-05	PC-vs-P6H
CL23573.Contig4_All	C3H	-1.09529	1.69312e-05	PC-vs-P6H
CL16185.Contig11_All	C3H	1.14032	1.88296e-05	PC-vs-P6H
CL8617.Contig3_All	C3H	-2.01543	2.96729e-05	PC-vs-P6H
CL6571.Contig6_All	C3H	-2.03902	5.31851e-05	PC-vs-P6H
Unigene33868_All	C3H	2.8791	8.51366e-05	PC-vs-P6H
CL19300.Contig23_All	C3H	1.38112	9.0574e-05	PC-vs-P6H
CL13189.Contig4_All	C3H	3.71673	9.19269e-05	PC-vs-P6H
CL20755.Contig1_All	C3H	1.12725	9.48077e-05	PC-vs-P6H
CL19201.Contig4_All	C3H	-1.44767	0.000101038	PC-vs-P6H
CL11409.Contig7_All	C3H	-2.18572	0.000119023	PC-vs-P6H
CL14300.Contig1_All	C3H	-3.25995	0.000203131	PC-vs-P6H
CL4745.Contig7_All	C3H	1.13602	0.000227067	PC-vs-P6H
CL17989.Contig1_All	C3H	5.56043	0.000235673	PC-vs-P6H
CL11409.Contig8_All	C3H	-5.66609	0.000236273	PC-vs-P6H
CL4745.Contig8_All	C3H	1.30264	0.000243734	PC-vs-P6H
Unigene4736_All	C3H	-3.97814	0.000276404	PC-vs-P6H
CL1726.Contig4_All	C3H	1.80751	0.000512807	PC-vs-P6H
CL17989.Contig3_All	C3H	-1.56691	0.000531404	PC-vs-P6H
CL3634.Contig5_All	C3H	1.02038	0.000629158	PC-vs-P6H
Unigene26933_All	C3H	2.95772	0.000719651	PC-vs-P6H
CL2935.Contig8_All	C3H	-2.31712	0.000750432	PC-vs-P6H
CL19300.Contig7_All	C3H	-1.95415	0.000813541	PC-vs-P6H
CL23573.Contig3_All	C3H	-2.41559	0.000837444	PC-vs-P6H
CL8617.Contig16_All	C3H	-1.22721	0.000940027	PC-vs-P6H
CL13266.Contig1_All	C3H	1.91806	0.000947208	PC-vs-P6H
CL7882.Contig1_All	C3H	2.08155	0.00118263	PC-vs-P6H
CL20389.Contig4_All	C3H	-1.55515	0.00204114	PC-vs-P6H
CL18208.Contig4_All	C3H	2.3466	0.00212849	PC-vs-P6H
CL2935.Contig10_All	C3H	2.46178	0.00240257	PC-vs-P6H
CL2195.Contig7_All	C3H	2.26131	0.0025571	PC-vs-P6H
CL13189.Contig5_All	C3H	1.23543	0.00337692	PC-vs-P6H
CL2195.Contig5_All	C3H	2.68086	0.0034676	PC-vs-P6H
CL9214.Contig4_All	C3H	-1.06861	0.00386489	PC-vs-P6H
Unigene11931_All	C3H	-1.78881	0.007822	PC-vs-P6H
CL20389.Contig2_All	C3H	-1.53842	0.00924242	PC-vs-P6H
CL2935.Contig2_All	C3H	-1.39962	0.00928671	PC-vs-P6H
CL17674.Contig2_All	CAMTA	2.23	2.16375e-08	PC-vs-P6H
CL17674.Contig1_All	CAMTA	1.61775	6.26406e-05	PC-vs-P6H
CL16510.Contig1_All	CAMTA	1.27945	0.000156623	PC-vs-P6H
CL10970.Contig3_All	CO-like	-8.20451	1.85319e-84	PC-vs-P6H
CL10970.Contig2_All	CO-like	-7.53785	2.29542e-54	PC-vs-P6H
CL10970.Contig5_All	CO-like	-7.75841	5.29616e-54	PC-vs-P6H
CL17545.Contig1_All	CO-like	-7.38704	1.27602e-51	PC-vs-P6H
CL17545.Contig2_All	CO-like	-6.9385	6.56627e-45	PC-vs-P6H
CL25659.Contig2_All	CO-like	-6.77091	5.72854e-43	PC-vs-P6H
CL23141.Contig1_All	CO-like	-7.37791	5.12614e-42	PC-vs-P6H
CL17813.Contig3_All	CO-like	-5.29534	1.10268e-34	PC-vs-P6H
CL11378.Contig3_All	CO-like	-4.12902	4.25673e-33	PC-vs-P6H
CL16358.Contig1_All	CO-like	-4.29222	2.75404e-32	PC-vs-P6H
CL24237.Contig4_All	CO-like	-3.70758	4.58703e-27	PC-vs-P6H
CL10970.Contig4_All	CO-like	-7.65404	2.27645e-23	PC-vs-P6H
Unigene11797_All	CO-like	-3.53742	6.94437e-22	PC-vs-P6H
CL24237.Contig3_All	CO-like	-2.00428	1.09932e-18	PC-vs-P6H
CL23141.Contig2_All	CO-like	-3.97873	1.0915e-17	PC-vs-P6H
CL23335.Contig2_All	CO-like	2.64855	9.75189e-17	PC-vs-P6H
CL11378.Contig1_All	CO-like	-3.22869	1.67694e-16	PC-vs-P6H
CL15156.Contig1_All	CO-like	4.37014	8.27377e-16	PC-vs-P6H
CL11378.Contig2_All	CO-like	-2.97947	1.09634e-15	PC-vs-P6H
CL23141.Contig3_All	CO-like	-3.69709	3.85021e-11	PC-vs-P6H
CL17813.Contig2_All	CO-like	-3.49815	3.19056e-09	PC-vs-P6H
CL1944.Contig3_All	CO-like	-4.63115	6.20692e-08	PC-vs-P6H
CL12483.Contig1_All	CO-like	-2.0082	1.67974e-06	PC-vs-P6H
CL1944.Contig2_All	CO-like	-6.57481	4.5379e-06	PC-vs-P6H
CL1944.Contig5_All	CO-like	-4.26376	2.09138e-05	PC-vs-P6H
CL26076.Contig1_All	CO-like	3.30755	4.69711e-05	PC-vs-P6H
CL15199.Contig1_All	CO-like	-2.73012	8.42726e-05	PC-vs-P6H
CL25659.Contig3_All	CO-like	-5.80462	0.000103319	PC-vs-P6H
CL23335.Contig3_All	CO-like	3.79672	0.000177922	PC-vs-P6H
CL1944.Contig4_All	CO-like	-5.14948	0.00104171	PC-vs-P6H
CL15586.Contig2_All	CO-like	1.50264	0.0046406	PC-vs-P6H
CL23335.Contig1_All	CO-like	2.10129	0.00673117	PC-vs-P6H
CL26076.Contig2_All	CO-like	2.55406	0.00875743	PC-vs-P6H
CL15199.Contig2_All	CO-like	-4.47518	0.00875911	PC-vs-P6H
CL1205.Contig17_All	CPP	3.29145	1.10135e-22	PC-vs-P6H
CL328.Contig6_All	CPP	1.7696	3.20995e-18	PC-vs-P6H
CL1205.Contig12_All	CPP	2.17555	9.67967e-12	PC-vs-P6H
CL166.Contig6_All	CPP	-1.48231	4.25837e-08	PC-vs-P6H
CL166.Contig8_All	CPP	-1.49582	2.31729e-07	PC-vs-P6H
CL14200.Contig2_All	CPP	-2.69109	3.04665e-07	PC-vs-P6H
CL328.Contig23_All	CPP	1.38713	4.88263e-05	PC-vs-P6H
CL328.Contig10_All	CPP	1.92037	0.000186323	PC-vs-P6H
CL1205.Contig14_All	CPP	1.19956	0.000290266	PC-vs-P6H
CL18458.Contig2_All	CPP	1.75525	0.000421017	PC-vs-P6H
CL14132.Contig2_All	CPP	1.49794	0.000642478	PC-vs-P6H
CL166.Contig4_All	CPP	-1.12557	0.00250893	PC-vs-P6H
CL10590.Contig2_All	DBB	-5.21679	3.68827e-103	PC-vs-P6H
CL14163.Contig3_All	DBB	-5.95143	1.10058e-89	PC-vs-P6H
CL14163.Contig6_All	DBB	-5.47541	3.5813e-66	PC-vs-P6H
CL16868.Contig3_All	DBB	-3.54475	1.21924e-44	PC-vs-P6H
CL14163.Contig2_All	DBB	-6.60014	2.0788e-38	PC-vs-P6H
CL14163.Contig5_All	DBB	-4.8041	5.62155e-36	PC-vs-P6H
Unigene20441_All	DBB	-5.53576	2.03298e-35	PC-vs-P6H
CL14163.Contig4_All	DBB	-7.37281	5.35153e-35	PC-vs-P6H
CL16868.Contig2_All	DBB	-3.50558	2.21956e-26	PC-vs-P6H
CL10728.Contig5_All	DBB	-2.31423	4.58394e-26	PC-vs-P6H
CL5071.Contig13_All	DBB	-4.66314	2.85796e-24	PC-vs-P6H
CL10728.Contig7_All	DBB	-1.87924	2.20801e-21	PC-vs-P6H
CL5071.Contig5_All	DBB	-2.93735	8.78601e-18	PC-vs-P6H
CL5071.Contig6_All	DBB	-2.57645	1.82467e-17	PC-vs-P6H
CL5071.Contig15_All	DBB	-5.23007	2.87274e-16	PC-vs-P6H
CL5071.Contig14_All	DBB	-2.24496	1.943e-09	PC-vs-P6H
CL4305.Contig2_All	DBB	-2.61756	3.03474e-09	PC-vs-P6H
CL5071.Contig1_All	DBB	-2.38993	4.54311e-09	PC-vs-P6H
CL5071.Contig7_All	DBB	-1.88819	1.85889e-08	PC-vs-P6H
CL6938.Contig1_All	DBB	1.71451	2.94393e-08	PC-vs-P6H
CL10728.Contig2_All	DBB	-3.52114	4.35382e-08	PC-vs-P6H
CL6938.Contig2_All	DBB	-2.01541	4.17168e-06	PC-vs-P6H
CL10728.Contig8_All	DBB	-1.67284	4.4938e-06	PC-vs-P6H
CL5071.Contig4_All	DBB	-2.41438	4.57739e-06	PC-vs-P6H
Unigene26415_All	DBB	1.43973	4.51235e-05	PC-vs-P6H
Unigene1756_All	DBB	3.44376	0.000127016	PC-vs-P6H
CL5071.Contig2_All	DBB	3.18932	0.000685158	PC-vs-P6H
CL23821.Contig1_All	Dof	-6.5817	5.13348e-46	PC-vs-P6H
CL25475.Contig3_All	Dof	-4.51292	3.88067e-45	PC-vs-P6H
CL19921.Contig5_All	Dof	3.16929	1.81439e-42	PC-vs-P6H
CL25475.Contig2_All	Dof	-4.15729	3.29407e-31	PC-vs-P6H
CL13471.Contig2_All	Dof	-5.23368	3.2769e-29	PC-vs-P6H
CL6696.Contig3_All	Dof	-4.75223	1.25846e-27	PC-vs-P6H
CL18660.Contig1_All	Dof	4.80039	5.62442e-27	PC-vs-P6H
CL23821.Contig5_All	Dof	-8.69285	1.18529e-26	PC-vs-P6H
CL6696.Contig2_All	Dof	-4.34623	4.86119e-26	PC-vs-P6H
CL18784.Contig2_All	Dof	-3.70888	6.26767e-26	PC-vs-P6H
CL3214.Contig4_All	Dof	-6.24035	8.95241e-24	PC-vs-P6H
CL433.Contig11_All	Dof	-2.09704	3.18965e-22	PC-vs-P6H
CL23821.Contig3_All	Dof	-6.11255	5.6628e-22	PC-vs-P6H
CL3214.Contig3_All	Dof	-6.53926	9.05844e-22	PC-vs-P6H
CL6696.Contig1_All	Dof	-4.37433	3.15783e-20	PC-vs-P6H
CL2863.Contig3_All	Dof	-4.13113	8.3161e-20	PC-vs-P6H
CL2863.Contig1_All	Dof	-4.91384	9.5256e-20	PC-vs-P6H
CL3214.Contig1_All	Dof	-7.76715	2.5668e-18	PC-vs-P6H
CL23821.Contig2_All	Dof	-4.04367	9.24082e-18	PC-vs-P6H
Unigene23185_All	Dof	4.68129	3.43579e-17	PC-vs-P6H
CL23821.Contig4_All	Dof	-6.28299	3.8863e-17	PC-vs-P6H
CL19921.Contig1_All	Dof	2.9056	8.22755e-16	PC-vs-P6H
CL19921.Contig4_All	Dof	5.09946	6.36768e-14	PC-vs-P6H
CL18784.Contig1_All	Dof	-4.31079	1.096e-13	PC-vs-P6H
Unigene7816_All	Dof	3.12302	1.33656e-12	PC-vs-P6H
CL2863.Contig4_All	Dof	-3.94542	3.56018e-12	PC-vs-P6H
CL13471.Contig5_All	Dof	-4.78557	5.63133e-11	PC-vs-P6H
CL25475.Contig1_All	Dof	-3.03556	9.07037e-11	PC-vs-P6H
Unigene18790_All	Dof	-3.88016	1.01467e-09	PC-vs-P6H
CL11480.Contig3_All	Dof	-1.60002	2.40594e-09	PC-vs-P6H
CL2863.Contig2_All	Dof	-3.85983	4.86323e-09	PC-vs-P6H
CL19921.Contig3_All	Dof	2.58127	1.06497e-08	PC-vs-P6H
CL13471.Contig3_All	Dof	-5.68597	1.25152e-08	PC-vs-P6H
CL433.Contig1_All	Dof	-1.49509	2.92038e-08	PC-vs-P6H
CL11480.Contig1_All	Dof	-2.05403	5.70343e-08	PC-vs-P6H
CL6861.Contig3_All	Dof	1.75387	2.25304e-07	PC-vs-P6H
CL6861.Contig2_All	Dof	3.36198	2.5601e-07	PC-vs-P6H
CL6861.Contig5_All	Dof	2.93688	7.8338e-07	PC-vs-P6H
CL433.Contig3_All	Dof	-1.53519	7.8532e-07	PC-vs-P6H
Unigene7916_All	Dof	1.79545	2.8996e-05	PC-vs-P6H
CL433.Contig4_All	Dof	-1.24765	0.000110417	PC-vs-P6H
CL13471.Contig4_All	Dof	-5.39796	0.00018561	PC-vs-P6H
CL19224.Contig3_All	Dof	-1.68531	0.000681533	PC-vs-P6H
CL6861.Contig4_All	Dof	1.73132	0.00167779	PC-vs-P6H
Unigene16194_All	Dof	-3.38244	0.00372042	PC-vs-P6H
CL658.Contig14_All	E2F/DP	2.00082	6.61957e-05	PC-vs-P6H
CL7817.Contig5_All	E2F/DP	-1.0807	0.000111169	PC-vs-P6H
CL24242.Contig1_All	EIL	-5.16946	5.44441e-63	PC-vs-P6H
CL19773.Contig3_All	EIL	-3.90791	2.3999e-28	PC-vs-P6H
CL7650.Contig4_All	EIL	1.71971	2.91738e-16	PC-vs-P6H
CL17364.Contig3_All	EIL	4.44186	2.48065e-14	PC-vs-P6H
CL7650.Contig5_All	EIL	1.85626	4.08316e-14	PC-vs-P6H
CL2799.Contig2_All	EIL	1.448	6.05056e-09	PC-vs-P6H
CL17364.Contig1_All	EIL	1.74866	2.98571e-07	PC-vs-P6H
CL19773.Contig1_All	EIL	-3.79604	6.01873e-05	PC-vs-P6H
CL7650.Contig3_All	EIL	1.04195	0.00118292	PC-vs-P6H
CL6694.Contig1_All	ERF	-5.42061	2.83281e-84	PC-vs-P6H
CL6694.Contig3_All	ERF	-5.06518	5.50704e-71	PC-vs-P6H
CL25957.Contig1_All	ERF	-4.989	2.19534e-70	PC-vs-P6H
CL7295.Contig4_All	ERF	8.00644	2.10065e-66	PC-vs-P6H
CL11825.Contig8_All	ERF	-2.85415	6.22795e-56	PC-vs-P6H
CL5823.Contig2_All	ERF	-3.97116	2.59406e-51	PC-vs-P6H
CL20125.Contig1_All	ERF	5.58039	6.78292e-48	PC-vs-P6H
Unigene18835_All	ERF	-5.39172	1.93546e-46	PC-vs-P6H
CL15345.Contig1_All	ERF	3.79947	2.67538e-43	PC-vs-P6H
CL7295.Contig3_All	ERF	5.67992	2.36874e-41	PC-vs-P6H
CL3307.Contig1_All	ERF	6.88807	2.0756e-36	PC-vs-P6H
CL25144.Contig2_All	ERF	3.54016	2.14217e-34	PC-vs-P6H
CL21988.Contig2_All	ERF	3.76641	1.67939e-32	PC-vs-P6H
Unigene12407_All	ERF	5.38517	1.34551e-25	PC-vs-P6H
CL19556.Contig4_All	ERF	8.29141	1.12216e-23	PC-vs-P6H
CL25957.Contig3_All	ERF	-3.44245	1.04198e-22	PC-vs-P6H
CL25144.Contig4_All	ERF	6.02961	1.36502e-22	PC-vs-P6H
CL25761.Contig1_All	ERF	-5.09172	3.39582e-21	PC-vs-P6H
Unigene22111_All	ERF	-3.83656	1.72435e-20	PC-vs-P6H
CL4126.Contig2_All	ERF	-5.08376	2.14525e-20	PC-vs-P6H
CL8833.Contig5_All	ERF	7.53263	1.60084e-19	PC-vs-P6H
CL14017.Contig2_All	ERF	-4.16557	2.57455e-19	PC-vs-P6H
CL25144.Contig1_All	ERF	4.22026	4.32706e-18	PC-vs-P6H
CL12260.Contig2_All	ERF	-5.61903	5.30852e-18	PC-vs-P6H
CL5823.Contig3_All	ERF	-4.3058	6.08784e-18	PC-vs-P6H
CL14124.Contig3_All	ERF	-2.36582	2.92679e-17	PC-vs-P6H
CL5823.Contig1_All	ERF	-5.5866	2.94766e-17	PC-vs-P6H
CL4684.Contig4_All	ERF	2.20666	5.88767e-17	PC-vs-P6H
CL19455.Contig1_All	ERF	-2.36084	7.06722e-17	PC-vs-P6H
CL4684.Contig2_All	ERF	2.2605	1.16957e-16	PC-vs-P6H
Unigene5003_All	ERF	5.67084	1.29286e-16	PC-vs-P6H
CL14124.Contig1_All	ERF	-2.21494	1.30389e-16	PC-vs-P6H
CL18112.Contig5_All	ERF	4.24454	8.29448e-16	PC-vs-P6H
CL20735.Contig2_All	ERF	-1.68451	9.41846e-16	PC-vs-P6H
CL17493.Contig1_All	ERF	4.47799	3.70607e-15	PC-vs-P6H
CL23897.Contig3_All	ERF	-5.34409	4.70838e-15	PC-vs-P6H
CL11825.Contig9_All	ERF	-2.18782	5.59618e-15	PC-vs-P6H
CL20735.Contig3_All	ERF	-1.51942	6.4045e-15	PC-vs-P6H
CL4126.Contig1_All	ERF	-3.48912	1.97417e-14	PC-vs-P6H
CL4684.Contig1_All	ERF	2.17584	2.92525e-14	PC-vs-P6H
Unigene22560_All	ERF	-3.22513	3.71345e-14	PC-vs-P6H
CL25957.Contig2_All	ERF	-3.60706	8.4044e-14	PC-vs-P6H
CL20125.Contig2_All	ERF	4.66618	1.08586e-13	PC-vs-P6H
CL23897.Contig1_All	ERF	-9.07643	1.28809e-13	PC-vs-P6H
CL11469.Contig2_All	ERF	5.41042	1.65741e-13	PC-vs-P6H
CL18112.Contig4_All	ERF	2.01062	7.6804e-13	PC-vs-P6H
CL14920.Contig2_All	ERF	5.38827	8.11025e-12	PC-vs-P6H
Unigene26958_All	ERF	8.42885	1.25135e-11	PC-vs-P6H
CL4353.Contig2_All	ERF	-4.34953	1.29187e-11	PC-vs-P6H
CL14124.Contig16_All	ERF	-1.87879	2.15466e-11	PC-vs-P6H
CL3152.Contig3_All	ERF	-1.49078	4.10375e-11	PC-vs-P6H
CL11825.Contig1_All	ERF	1.59026	7.31885e-11	PC-vs-P6H
CL19556.Contig3_All	ERF	3.98695	1.08956e-10	PC-vs-P6H
CL11539.Contig1_All	ERF	8.15755	2.01343e-10	PC-vs-P6H
CL18112.Contig1_All	ERF	1.59255	2.86217e-10	PC-vs-P6H
CL25520.Contig1_All	ERF	8.08611	3.2256e-10	PC-vs-P6H
CL14573.Contig3_All	ERF	4.03078	3.67338e-10	PC-vs-P6H
CL25133.Contig1_All	ERF	8.0031	4.23684e-10	PC-vs-P6H
CL4470.Contig1_All	ERF	2.8854	7.1849e-10	PC-vs-P6H
CL15345.Contig3_All	ERF	2.51412	1.14544e-09	PC-vs-P6H
CL14920.Contig1_All	ERF	5.53309	2.00727e-09	PC-vs-P6H
CL11825.Contig5_All	ERF	-2.31525	2.44363e-09	PC-vs-P6H
CL25520.Contig2_All	ERF	7.68949	3.09128e-09	PC-vs-P6H
CL3564.Contig3_All	ERF	-5.78993	4.61545e-09	PC-vs-P6H
CL18112.Contig3_All	ERF	2.02424	5.34019e-09	PC-vs-P6H
CL11469.Contig1_All	ERF	3.57296	1.21113e-08	PC-vs-P6H
CL19556.Contig2_All	ERF	7.46379	1.55879e-08	PC-vs-P6H
CL5109.Contig1_All	ERF	-3.71352	2.77604e-08	PC-vs-P6H
CL11825.Contig4_All	ERF	1.51358	2.91253e-08	PC-vs-P6H
CL25761.Contig2_All	ERF	-2.71197	3.00505e-08	PC-vs-P6H
CL11133.Contig2_All	ERF	-4.16099	3.42134e-08	PC-vs-P6H
CL4324.Contig3_All	ERF	-3.60091	4.47524e-08	PC-vs-P6H
CL3152.Contig27_All	ERF	-2.46925	8.58468e-08	PC-vs-P6H
CL2335.Contig3_All	ERF	3.24512	1.10464e-07	PC-vs-P6H
CL19467.Contig4_All	ERF	3.84176	1.11992e-07	PC-vs-P6H
CL14079.Contig3_All	ERF	-1.76497	2.41479e-07	PC-vs-P6H
Unigene5742_All	ERF	6.97959	3.61461e-07	PC-vs-P6H
CL24519.Contig2_All	ERF	5.90096	3.93694e-07	PC-vs-P6H
CL8833.Contig1_All	ERF	6.67889	4.20111e-07	PC-vs-P6H
Unigene26181_All	ERF	-2.20928	6.52389e-07	PC-vs-P6H
CL19417.Contig2_All	ERF	-1.20379	7.17417e-07	PC-vs-P6H
CL11095.Contig1_All	ERF	3.56412	7.95698e-07	PC-vs-P6H
CL3541.Contig1_All	ERF	-2.68912	8.29439e-07	PC-vs-P6H
CL12260.Contig3_All	ERF	-2.55764	1.58891e-06	PC-vs-P6H
CL24892.Contig2_All	ERF	-2.4934	2.20554e-06	PC-vs-P6H
CL5823.Contig5_All	ERF	-4.60642	2.71302e-06	PC-vs-P6H
CL15345.Contig2_All	ERF	2.3385	4.03678e-06	PC-vs-P6H
CL10618.Contig2_All	ERF	-4.43882	4.23092e-06	PC-vs-P6H
CL12260.Contig1_All	ERF	-4.69244	5.14139e-06	PC-vs-P6H
CL5823.Contig6_All	ERF	-5.37263	5.30811e-06	PC-vs-P6H
CL6470.Contig4_All	ERF	-1.84216	5.93793e-06	PC-vs-P6H
CL11825.Contig2_All	ERF	1.18617	1.03605e-05	PC-vs-P6H
CL19622.Contig8_All	ERF	-3.83261	1.04828e-05	PC-vs-P6H
CL25133.Contig2_All	ERF	6.21714	1.47714e-05	PC-vs-P6H
CL731.Contig6_All	ERF	1.94177	1.57477e-05	PC-vs-P6H
CL10233.Contig3_All	ERF	1.8617	2.08049e-05	PC-vs-P6H
CL10228.Contig6_All	ERF	-1.30724	2.10506e-05	PC-vs-P6H
CL8123.Contig2_All	ERF	1.61021	2.513e-05	PC-vs-P6H
CL24892.Contig1_All	ERF	-2.55436	2.62866e-05	PC-vs-P6H
CL11825.Contig3_All	ERF	-1.29817	2.86132e-05	PC-vs-P6H
CL10233.Contig5_All	ERF	2.04887	2.91509e-05	PC-vs-P6H
CL4324.Contig2_All	ERF	-3.18314	3.72084e-05	PC-vs-P6H
CL25144.Contig3_All	ERF	2.19688	5.06317e-05	PC-vs-P6H
CL11133.Contig1_All	ERF	-4.40837	6.0361e-05	PC-vs-P6H
CL4353.Contig3_All	ERF	-1.98691	6.70337e-05	PC-vs-P6H
CL3152.Contig15_All	ERF	-1.08734	8.13713e-05	PC-vs-P6H
CL9353.Contig3_All	ERF	2.60225	9.89027e-05	PC-vs-P6H
CL11733.Contig12_All	ERF	-2.48209	0.000131138	PC-vs-P6H
Unigene26215_All	ERF	-1.80171	0.000137037	PC-vs-P6H
Unigene30001_All	ERF	-2.49005	0.00016838	PC-vs-P6H
CL23913.Contig1_All	ERF	2.38717	0.000183114	PC-vs-P6H
CL10618.Contig3_All	ERF	-4.95169	0.000203559	PC-vs-P6H
CL1887.Contig1_All	ERF	-2.22195	0.000241514	PC-vs-P6H
CL6694.Contig2_All	ERF	-2.42281	0.000255656	PC-vs-P6H
CL17103.Contig1_All	ERF	-1.95763	0.000276166	PC-vs-P6H
CL10233.Contig4_All	ERF	1.65589	0.000287288	PC-vs-P6H
CL3152.Contig2_All	ERF	-1.26949	0.000305169	PC-vs-P6H
CL23745.Contig1_All	ERF	-2.73418	0.00035164	PC-vs-P6H
CL12805.Contig6_All	ERF	1.23303	0.000354586	PC-vs-P6H
CL5823.Contig7_All	ERF	-3.99595	0.000414114	PC-vs-P6H
CL7295.Contig5_All	ERF	5.1115	0.000511792	PC-vs-P6H
CL23368.Contig1_All	ERF	-5.46223	0.000518812	PC-vs-P6H
CL8878.Contig13_All	ERF	1.04694	0.000548063	PC-vs-P6H
CL17237.Contig2_All	ERF	-2.96081	0.000570384	PC-vs-P6H
CL7295.Contig1_All	ERF	5.05267	0.000579013	PC-vs-P6H
CL17421.Contig7_All	ERF	5.60538	0.000782907	PC-vs-P6H
CL8833.Contig2_All	ERF	4.90688	0.000832278	PC-vs-P6H
CL394.Contig2_All	ERF	4.97705	0.0010823	PC-vs-P6H
CL4353.Contig1_All	ERF	-4.32434	0.00109923	PC-vs-P6H
CL17421.Contig16_All	ERF	5.44608	0.00114085	PC-vs-P6H
CL4324.Contig1_All	ERF	-5.08978	0.00149175	PC-vs-P6H
CL731.Contig3_All	ERF	1.14714	0.00164726	PC-vs-P6H
CL8878.Contig12_All	ERF	1.05099	0.0016532	PC-vs-P6H
CL8833.Contig3_All	ERF	4.74156	0.00189429	PC-vs-P6H
Unigene25550_All	ERF	-1.74229	0.00209086	PC-vs-P6H
CL24374.Contig3_All	ERF	3.67011	0.00222536	PC-vs-P6H
CL10194.Contig1_All	ERF	-2.61624	0.00228648	PC-vs-P6H
CL10233.Contig2_All	ERF	1.67935	0.00237374	PC-vs-P6H
CL5463.Contig1_All	ERF	-2.50488	0.0026615	PC-vs-P6H
CL6470.Contig8_All	ERF	1.08511	0.00271445	PC-vs-P6H
CL2178.Contig1_All	ERF	-3.09234	0.00278624	PC-vs-P6H
CL20125.Contig4_All	ERF	1.45552	0.00311111	PC-vs-P6H
CL4322.Contig8_All	ERF	3.69545	0.0034767	PC-vs-P6H
CL21118.Contig2_All	ERF	-1.64747	0.00393301	PC-vs-P6H
CL23897.Contig2_All	ERF	-4.82196	0.00397973	PC-vs-P6H
CL7711.Contig1_All	ERF	-1.66226	0.00406282	PC-vs-P6H
CL4894.Contig4_All	ERF	1.56084	0.0042785	PC-vs-P6H
Unigene33884_All	ERF	3.2202	0.0044906	PC-vs-P6H
CL11733.Contig1_All	ERF	-1.17339	0.00538406	PC-vs-P6H
CL14573.Contig2_All	ERF	3.50992	0.00582472	PC-vs-P6H
CL8878.Contig8_All	ERF	1.19621	0.0066378	PC-vs-P6H
CL16029.Contig8_All	ERF	-2.09179	0.00826555	PC-vs-P6H
CL3733.Contig1_All	ERF	3.26714	0.00842884	PC-vs-P6H
CL19417.Contig1_All	ERF	1.01342	0.00943086	PC-vs-P6H
CL16760.Contig1_All	FAR1	-2.75842	1.46071e-12	PC-vs-P6H
CL8402.Contig2_All	FAR1	-2.23485	1.43799e-10	PC-vs-P6H
CL22192.Contig2_All	FAR1	-3.59696	2.46772e-10	PC-vs-P6H
Unigene11417_All	FAR1	-1.52531	4.88322e-06	PC-vs-P6H
CL10499.Contig3_All	FAR1	-3.89914	1.67189e-05	PC-vs-P6H
CL8402.Contig4_All	FAR1	-2.08592	4.61263e-05	PC-vs-P6H
CL4406.Contig2_All	G2-like	-5.63856	8.56556e-49	PC-vs-P6H
CL13393.Contig5_All	G2-like	5.14272	1.23707e-45	PC-vs-P6H
CL5124.Contig4_All	G2-like	4.59025	5.13925e-32	PC-vs-P6H
CL5124.Contig2_All	G2-like	5.01576	2.55083e-30	PC-vs-P6H
CL6300.Contig6_All	G2-like	-2.00192	1.08083e-24	PC-vs-P6H
CL6300.Contig3_All	G2-like	-2.56249	4.25452e-24	PC-vs-P6H
CL5124.Contig1_All	G2-like	5.01537	1.35858e-23	PC-vs-P6H
CL4406.Contig13_All	G2-like	-4.82616	1.36336e-21	PC-vs-P6H
CL13580.Contig3_All	G2-like	-10.1363	8.62364e-19	PC-vs-P6H
CL5994.Contig1_All	G2-like	-5.34449	8.731e-17	PC-vs-P6H
CL16032.Contig1_All	G2-like	2.19417	5.89198e-16	PC-vs-P6H
CL19610.Contig2_All	G2-like	-1.83564	8.22044e-16	PC-vs-P6H
CL6300.Contig7_All	G2-like	-2.22318	1.34982e-15	PC-vs-P6H
CL5994.Contig5_All	G2-like	-3.28291	8.39435e-15	PC-vs-P6H
CL1550.Contig6_All	G2-like	-3.98269	1.03198e-13	PC-vs-P6H
CL13393.Contig4_All	G2-like	3.07289	1.35903e-13	PC-vs-P6H
CL4406.Contig11_All	G2-like	-4.07229	1.54075e-11	PC-vs-P6H
CL13580.Contig7_All	G2-like	-2.8218	2.42215e-10	PC-vs-P6H
CL5119.Contig2_All	G2-like	-2.44921	4.35765e-10	PC-vs-P6H
Unigene9378_All	G2-like	-3.84777	5.31759e-10	PC-vs-P6H
CL16032.Contig4_All	G2-like	1.68511	1.65999e-09	PC-vs-P6H
CL4406.Contig9_All	G2-like	-3.79828	2.08596e-09	PC-vs-P6H
CL2627.Contig3_All	G2-like	-1.79242	1.27144e-08	PC-vs-P6H
CL5994.Contig3_All	G2-like	-7.49183	1.46698e-08	PC-vs-P6H
CL13580.Contig2_All	G2-like	-1.89835	1.2417e-07	PC-vs-P6H
CL1902.Contig12_All	G2-like	1.44081	2.06139e-07	PC-vs-P6H
CL6444.Contig5_All	G2-like	-2.97528	3.58945e-07	PC-vs-P6H
CL13580.Contig10_All	G2-like	-1.43489	3.65792e-07	PC-vs-P6H
CL13580.Contig1_All	G2-like	-4.49345	5.66963e-07	PC-vs-P6H
CL3145.Contig1_All	G2-like	-2.80891	5.70701e-07	PC-vs-P6H
CL13580.Contig4_All	G2-like	-1.19499	6.20305e-07	PC-vs-P6H
CL13580.Contig6_All	G2-like	-2.38976	8.67457e-07	PC-vs-P6H
CL4406.Contig15_All	G2-like	-3.26634	9.78104e-07	PC-vs-P6H
CL13580.Contig9_All	G2-like	-1.67095	3.6347e-06	PC-vs-P6H
CL2532.Contig19_All	G2-like	-3.17345	3.95169e-06	PC-vs-P6H
CL16032.Contig2_All	G2-like	1.54162	5.85292e-06	PC-vs-P6H
CL1550.Contig11_All	G2-like	-3.98474	8.0506e-06	PC-vs-P6H
CL2532.Contig8_All	G2-like	-1.98213	1.20935e-05	PC-vs-P6H
CL2532.Contig3_All	G2-like	-1.69184	3.10975e-05	PC-vs-P6H
CL4406.Contig17_All	G2-like	-2.52798	4.18075e-05	PC-vs-P6H
CL16765.Contig2_All	G2-like	-1.87357	4.70416e-05	PC-vs-P6H
CL13580.Contig8_All	G2-like	-2.03242	8.86017e-05	PC-vs-P6H
CL1902.Contig9_All	G2-like	1.38155	9.3019e-05	PC-vs-P6H
CL1902.Contig1_All	G2-like	1.90755	0.000110695	PC-vs-P6H
Unigene676_All	G2-like	-3.7843	0.000131225	PC-vs-P6H
CL13580.Contig5_All	G2-like	-1.1554	0.000139424	PC-vs-P6H
CL5119.Contig1_All	G2-like	-1.78003	0.000286135	PC-vs-P6H
CL17032.Contig3_All	G2-like	1.85828	0.000348717	PC-vs-P6H
CL1977.Contig1_All	G2-like	-1.17175	0.000808775	PC-vs-P6H
CL1902.Contig5_All	G2-like	1.28592	0.000835495	PC-vs-P6H
CL1902.Contig7_All	G2-like	5.16532	0.00103748	PC-vs-P6H
CL10813.Contig3_All	G2-like	1.61926	0.00122577	PC-vs-P6H
CL15752.Contig2_All	G2-like	-1.49689	0.00310928	PC-vs-P6H
CL1550.Contig10_All	G2-like	-3.586	0.00496612	PC-vs-P6H
CL4406.Contig6_All	G2-like	-1.48518	0.00586935	PC-vs-P6H
Unigene9442_All	G2-like	-3.55491	0.00735031	PC-vs-P6H
CL14124.Contig10_All	GATA	-4.06334	4.20291e-33	PC-vs-P6H
Unigene25504_All	GATA	-5.56682	1.39784e-27	PC-vs-P6H
CL25094.Contig1_All	GATA	-4.7965	3.11314e-27	PC-vs-P6H
CL14124.Contig17_All	GATA	-3.62645	6.90829e-26	PC-vs-P6H
CL14141.Contig8_All	GATA	-3.08551	1.69332e-24	PC-vs-P6H
CL14124.Contig11_All	GATA	-3.62625	9.77995e-24	PC-vs-P6H
CL24324.Contig2_All	GATA	-7.79081	3.98259e-22	PC-vs-P6H
CL14141.Contig9_All	GATA	-2.2703	5.39807e-21	PC-vs-P6H
CL1970.Contig5_All	GATA	5.60537	6.66761e-15	PC-vs-P6H
CL21365.Contig2_All	GATA	-7.2213	1.14827e-13	PC-vs-P6H
CL7933.Contig1_All	GATA	-4.40006	1.39086e-13	PC-vs-P6H
CL1970.Contig16_All	GATA	-1.45394	1.27497e-12	PC-vs-P6H
CL7933.Contig2_All	GATA	-4.36296	2.27642e-12	PC-vs-P6H
CL6649.Contig3_All	GATA	2.37869	2.80974e-11	PC-vs-P6H
CL22634.Contig2_All	GATA	-3.10579	2.52949e-10	PC-vs-P6H
CL14124.Contig6_All	GATA	-2.09569	4.44459e-09	PC-vs-P6H
CL14124.Contig9_All	GATA	-2.56073	8.79893e-09	PC-vs-P6H
CL13972.Contig3_All	GATA	1.86224	2.8887e-08	PC-vs-P6H
CL22634.Contig3_All	GATA	-3.8917	4.29403e-08	PC-vs-P6H
CL21365.Contig4_All	GATA	-3.08035	9.53476e-08	PC-vs-P6H
CL25828.Contig1_All	GATA	-1.82987	2.14482e-07	PC-vs-P6H
CL25094.Contig2_All	GATA	-2.08157	1.20924e-06	PC-vs-P6H
CL14124.Contig2_All	GATA	-1.37191	1.44144e-06	PC-vs-P6H
CL11592.Contig1_All	GATA	-5.37929	1.44839e-06	PC-vs-P6H
CL22947.Contig6_All	GATA	-2.15447	2.08305e-06	PC-vs-P6H
CL9797.Contig6_All	GATA	-1.34263	2.16417e-06	PC-vs-P6H
CL14124.Contig5_All	GATA	-1.51893	4.32615e-06	PC-vs-P6H
CL13972.Contig1_All	GATA	-3.07034	1.58848e-05	PC-vs-P6H
CL14124.Contig12_All	GATA	-1.59367	2.24175e-05	PC-vs-P6H
CL9797.Contig10_All	GATA	-1.35946	3.80524e-05	PC-vs-P6H
CL22947.Contig3_All	GATA	-2.15368	5.26852e-05	PC-vs-P6H
CL22947.Contig5_All	GATA	-1.18103	0.000128981	PC-vs-P6H
CL12377.Contig2_All	GATA	1.84073	0.000213733	PC-vs-P6H
CL21365.Contig1_All	GATA	-4.66601	0.000253712	PC-vs-P6H
CL14124.Contig8_All	GATA	-1.25166	0.000263225	PC-vs-P6H
CL21365.Contig3_All	GATA	-2.09034	0.00229108	PC-vs-P6H
CL9797.Contig15_All	GATA	-1.87186	0.00261701	PC-vs-P6H
CL20942.Contig3_All	GATA	2.17839	0.00282772	PC-vs-P6H
CL9797.Contig1_All	GATA	-1.26088	0.00362355	PC-vs-P6H
CL22947.Contig4_All	GATA	-1.68091	0.00427057	PC-vs-P6H
CL21746.Contig1_All	GATA	-4.28241	0.00475521	PC-vs-P6H
CL1970.Contig9_All	GATA	-1.39281	0.00545613	PC-vs-P6H
CL1970.Contig6_All	GATA	1.60004	0.00878743	PC-vs-P6H
CL20942.Contig1_All	GATA	1.67967	0.00893115	PC-vs-P6H
CL21746.Contig2_All	GATA	-2.3669	0.0092471	PC-vs-P6H
CL10919.Contig5_All	GeBP	-1.82176	4.49941e-20	PC-vs-P6H
CL11296.Contig4_All	GeBP	1.45867	1.27986e-12	PC-vs-P6H
CL11296.Contig2_All	GeBP	1.46259	5.80614e-09	PC-vs-P6H
CL7542.Contig1_All	GeBP	-1.91313	4.28708e-07	PC-vs-P6H
CL1069.Contig2_All	GeBP	-3.13255	9.10883e-07	PC-vs-P6H
CL25696.Contig2_All	GeBP	-1.28606	1.43909e-06	PC-vs-P6H
CL7542.Contig4_All	GeBP	-1.89584	2.44649e-05	PC-vs-P6H
CL11296.Contig5_All	GeBP	1.07657	0.000216195	PC-vs-P6H
CL11205.Contig1_All	GeBP	-1.27917	0.000257122	PC-vs-P6H
CL10919.Contig8_All	GeBP	-1.71034	0.000740241	PC-vs-P6H
CL17756.Contig4_All	GeBP	1.1087	0.00112343	PC-vs-P6H
CL7542.Contig3_All	GeBP	-1.44786	0.0065957	PC-vs-P6H
CL10947.Contig8_All	GRAS	-3.30656	9.20959e-28	PC-vs-P6H
Unigene9409_All	GRAS	-4.88753	2.28907e-22	PC-vs-P6H
CL22118.Contig1_All	GRAS	-3.35572	3.52143e-22	PC-vs-P6H
Unigene642_All	GRAS	-2.82784	1.69426e-21	PC-vs-P6H
CL14674.Contig2_All	GRAS	3.67027	8.62173e-17	PC-vs-P6H
CL3828.Contig6_All	GRAS	-2.74357	3.40088e-16	PC-vs-P6H
CL9279.Contig1_All	GRAS	-2.12749	4.26033e-14	PC-vs-P6H
CL9279.Contig3_All	GRAS	-1.97026	3.54749e-13	PC-vs-P6H
Unigene15100_All	GRAS	-3.3653	1.02772e-12	PC-vs-P6H
CL10947.Contig10_All	GRAS	-2.99633	1.45105e-12	PC-vs-P6H
CL22118.Contig3_All	GRAS	-4.74507	1.33998e-10	PC-vs-P6H
CL3613.Contig1_All	GRAS	-3.6389	4.8013e-09	PC-vs-P6H
CL8295.Contig4_All	GRAS	-2.03475	8.92843e-09	PC-vs-P6H
CL15400.Contig1_All	GRAS	-4.35701	9.22202e-09	PC-vs-P6H
CL9279.Contig2_All	GRAS	-2.08231	2.25331e-08	PC-vs-P6H
CL15400.Contig4_All	GRAS	-3.26276	4.07579e-08	PC-vs-P6H
CL24770.Contig2_All	GRAS	-2.22083	4.6395e-08	PC-vs-P6H
CL8295.Contig3_All	GRAS	-2.08692	1.47095e-07	PC-vs-P6H
CL1692.Contig2_All	GRAS	-3.52292	2.22385e-07	PC-vs-P6H
CL3586.Contig9_All	GRAS	-4.41308	4.73981e-06	PC-vs-P6H
CL7913.Contig1_All	GRAS	2.56896	8.27435e-06	PC-vs-P6H
CL3727.Contig4_All	GRAS	-1.45942	1.21517e-05	PC-vs-P6H
CL19388.Contig1_All	GRAS	2.61332	1.5251e-05	PC-vs-P6H
CL19388.Contig2_All	GRAS	1.24724	2.65856e-05	PC-vs-P6H
CL852.Contig2_All	GRAS	-1.0552	2.79055e-05	PC-vs-P6H
CL5211.Contig9_All	GRAS	1.54295	3.96515e-05	PC-vs-P6H
CL15215.Contig2_All	GRAS	1.78232	5.72389e-05	PC-vs-P6H
CL5211.Contig4_All	GRAS	1.26947	0.000185167	PC-vs-P6H
CL6397.Contig2_All	GRAS	-1.88904	0.000230749	PC-vs-P6H
Unigene18855_All	GRAS	-2.16699	0.000254651	PC-vs-P6H
CL7913.Contig2_All	GRAS	2.62721	0.00042087	PC-vs-P6H
Unigene4830_All	GRAS	-1.48302	0.000484668	PC-vs-P6H
CL23315.Contig2_All	GRAS	-3.71646	0.00107466	PC-vs-P6H
CL10947.Contig2_All	GRAS	1.1243	0.00311596	PC-vs-P6H
CL10947.Contig4_All	GRAS	-3.06553	0.00424916	PC-vs-P6H
CL7913.Contig4_All	GRAS	3.1489	0.0046546	PC-vs-P6H
CL6786.Contig7_All	GRAS	1.44378	0.00532277	PC-vs-P6H
CL787.Contig2_All	GRAS	-1.10636	0.00579019	PC-vs-P6H
CL23723.Contig1_All	GRAS	-1.06428	0.00771456	PC-vs-P6H
CL1544.Contig3_All	GRF	-2.44451	1.69991e-24	PC-vs-P6H
CL13749.Contig1_All	GRF	-5.91728	1.7853e-22	PC-vs-P6H
Unigene11803_All	GRF	-6.15717	8.2051e-12	PC-vs-P6H
CL7514.Contig1_All	GRF	-2.99838	6.98221e-10	PC-vs-P6H
CL1544.Contig2_All	GRF	-3.23124	2.85635e-08	PC-vs-P6H
CL13749.Contig3_All	GRF	-2.73863	2.37375e-07	PC-vs-P6H
CL1544.Contig1_All	GRF	-2.69285	2.77352e-07	PC-vs-P6H
CL6341.Contig2_All	GRF	-1.02236	0.000232124	PC-vs-P6H
CL16314.Contig1_All	GRF	-2.07668	0.000312304	PC-vs-P6H
CL15824.Contig2_All	GRF	3.65628	0.00192933	PC-vs-P6H
CL6341.Contig4_All	GRF	-1.4626	0.00395829	PC-vs-P6H
CL4655.Contig1_All	HB-other	-2.46915	3.094e-19	PC-vs-P6H
CL8325.Contig1_All	HB-other	3.06234	4.97535e-10	PC-vs-P6H
CL8325.Contig2_All	HB-other	2.78534	6.82838e-08	PC-vs-P6H
CL8325.Contig4_All	HB-other	1.50756	3.99646e-05	PC-vs-P6H
Unigene34691_All	HB-other	-5.19057	0.000995474	PC-vs-P6H
CL970.Contig26_All	HB-other	-1.44241	0.00158643	PC-vs-P6H
CL22693.Contig2_All	HB-other	1.31411	0.00257574	PC-vs-P6H
CL11841.Contig8_All	HD-ZIP	-3.81842	9.278e-46	PC-vs-P6H
CL21086.Contig3_All	HD-ZIP	-3.30144	4.19817e-39	PC-vs-P6H
CL18120.Contig6_All	HD-ZIP	-3.25835	3.33277e-36	PC-vs-P6H
CL18120.Contig5_All	HD-ZIP	-2.8929	1.21636e-34	PC-vs-P6H
CL11841.Contig5_All	HD-ZIP	-4.48125	5.33664e-33	PC-vs-P6H
CL10933.Contig3_All	HD-ZIP	4.20749	7.3819e-33	PC-vs-P6H
CL11841.Contig10_All	HD-ZIP	-3.50546	3.16671e-29	PC-vs-P6H
CL18120.Contig10_All	HD-ZIP	-3.96181	1.74201e-27	PC-vs-P6H
CL10933.Contig1_All	HD-ZIP	4.43224	6.60369e-27	PC-vs-P6H
CL7626.Contig2_All	HD-ZIP	-4.51138	6.67954e-27	PC-vs-P6H
CL7626.Contig3_All	HD-ZIP	-4.90129	2.64832e-25	PC-vs-P6H
CL11841.Contig12_All	HD-ZIP	-3.59916	2.67793e-24	PC-vs-P6H
CL11841.Contig4_All	HD-ZIP	-3.38174	3.52072e-24	PC-vs-P6H
CL16905.Contig1_All	HD-ZIP	-3.91826	7.35894e-23	PC-vs-P6H
Unigene19107_All	HD-ZIP	-3.67526	5.49088e-22	PC-vs-P6H
CL15593.Contig8_All	HD-ZIP	-3.04582	1.6592e-20	PC-vs-P6H
CL10933.Contig2_All	HD-ZIP	4.26177	1.83718e-20	PC-vs-P6H
CL11841.Contig9_All	HD-ZIP	-3.43507	3.32436e-20	PC-vs-P6H
CL11462.Contig3_All	HD-ZIP	-3.52553	3.25144e-19	PC-vs-P6H
CL13102.Contig3_All	HD-ZIP	2.35373	1.50967e-18	PC-vs-P6H
CL11841.Contig6_All	HD-ZIP	-2.36566	8.02766e-18	PC-vs-P6H
CL24681.Contig3_All	HD-ZIP	-4.64429	6.235e-17	PC-vs-P6H
CL730.Contig2_All	HD-ZIP	-2.27177	3.46245e-16	PC-vs-P6H
CL4735.Contig4_All	HD-ZIP	-5.06749	6.34972e-16	PC-vs-P6H
CL46.Contig9_All	HD-ZIP	-2.44068	1.00258e-15	PC-vs-P6H
CL10436.Contig3_All	HD-ZIP	1.94925	1.91466e-15	PC-vs-P6H
CL18120.Contig8_All	HD-ZIP	-3.23246	3.80421e-15	PC-vs-P6H
CL11841.Contig7_All	HD-ZIP	-3.32612	2.47223e-14	PC-vs-P6H
CL4735.Contig2_All	HD-ZIP	-4.28651	3.11299e-14	PC-vs-P6H
CL16905.Contig2_All	HD-ZIP	-3.13142	6.62367e-14	PC-vs-P6H
CL24681.Contig2_All	HD-ZIP	-5.12948	1.22953e-13	PC-vs-P6H
CL15593.Contig9_All	HD-ZIP	3.24626	3.09126e-13	PC-vs-P6H
CL16905.Contig6_All	HD-ZIP	-1.84555	1.3194e-12	PC-vs-P6H
CL18120.Contig2_All	HD-ZIP	-3.25256	1.35646e-12	PC-vs-P6H
CL21086.Contig6_All	HD-ZIP	-1.65884	2.31113e-12	PC-vs-P6H
CL24681.Contig4_All	HD-ZIP	-5.87839	3.1984e-12	PC-vs-P6H
CL16905.Contig4_All	HD-ZIP	-2.55657	3.69419e-12	PC-vs-P6H
CL2468.Contig4_All	HD-ZIP	2.26907	4.35951e-12	PC-vs-P6H
CL18120.Contig4_All	HD-ZIP	-2.96657	9.8495e-12	PC-vs-P6H
CL4251.Contig11_All	HD-ZIP	-1.63102	1.96541e-11	PC-vs-P6H
CL13102.Contig7_All	HD-ZIP	-2.20036	1.80273e-10	PC-vs-P6H
CL18394.Contig2_All	HD-ZIP	-3.6483	8.69215e-10	PC-vs-P6H
CL15593.Contig1_All	HD-ZIP	-1.46908	2.5417e-09	PC-vs-P6H
CL21086.Contig9_All	HD-ZIP	1.86338	3.1469e-09	PC-vs-P6H
CL4251.Contig8_All	HD-ZIP	-1.87877	5.10482e-09	PC-vs-P6H
CL20580.Contig2_All	HD-ZIP	-1.15504	1.11048e-08	PC-vs-P6H
CL7626.Contig1_All	HD-ZIP	-4.72728	1.78166e-08	PC-vs-P6H
CL14905.Contig6_All	HD-ZIP	1.91482	2.44602e-08	PC-vs-P6H
CL25024.Contig1_All	HD-ZIP	3.56974	2.89029e-08	PC-vs-P6H
CL24681.Contig1_All	HD-ZIP	-7.32896	6.8625e-08	PC-vs-P6H
CL18120.Contig12_All	HD-ZIP	-3.10629	9.05792e-08	PC-vs-P6H
CL15593.Contig7_All	HD-ZIP	-2.40219	3.15828e-07	PC-vs-P6H
CL16905.Contig5_All	HD-ZIP	-1.23983	7.39565e-07	PC-vs-P6H
CL18120.Contig11_All	HD-ZIP	-2.85802	8.1891e-07	PC-vs-P6H
CL1912.Contig3_All	HD-ZIP	-1.68045	9.81266e-07	PC-vs-P6H
CL15593.Contig2_All	HD-ZIP	-1.26556	4.05824e-06	PC-vs-P6H
Unigene14847_All	HD-ZIP	-3.41052	5.93959e-06	PC-vs-P6H
CL46.Contig19_All	HD-ZIP	-2.08975	1.06146e-05	PC-vs-P6H
CL2754.Contig2_All	HD-ZIP	-2.2451	1.28441e-05	PC-vs-P6H
CL13102.Contig5_All	HD-ZIP	-3.76348	2.38572e-05	PC-vs-P6H
CL16543.Contig3_All	HD-ZIP	-4.30434	3.08167e-05	PC-vs-P6H
CL3190.Contig2_All	HD-ZIP	1.96809	4.03444e-05	PC-vs-P6H
CL14905.Contig4_All	HD-ZIP	1.99285	6.36365e-05	PC-vs-P6H
CL11841.Contig3_All	HD-ZIP	-2.72031	8.39787e-05	PC-vs-P6H
CL702.Contig7_All	HD-ZIP	2.13096	0.000259343	PC-vs-P6H
CL16543.Contig1_All	HD-ZIP	-3.84443	0.000273411	PC-vs-P6H
CL46.Contig7_All	HD-ZIP	-1.1383	0.000498262	PC-vs-P6H
CL16829.Contig2_All	HD-ZIP	-2.52711	0.000751146	PC-vs-P6H
CL702.Contig6_All	HD-ZIP	-3.20239	0.00107151	PC-vs-P6H
CL2468.Contig2_All	HD-ZIP	5.22753	0.00133201	PC-vs-P6H
CL15593.Contig5_All	HD-ZIP	2.71867	0.00159436	PC-vs-P6H
CL14905.Contig1_All	HD-ZIP	2.1316	0.00182874	PC-vs-P6H
CL4251.Contig9_All	HD-ZIP	-1.65232	0.00186554	PC-vs-P6H
CL11841.Contig2_All	HD-ZIP	-2.74202	0.00197552	PC-vs-P6H
CL4251.Contig4_All	HD-ZIP	1.08576	0.00220142	PC-vs-P6H
CL46.Contig5_All	HD-ZIP	-1.18906	0.00264842	PC-vs-P6H
CL3190.Contig1_All	HD-ZIP	-4.77532	0.00403236	PC-vs-P6H
CL10050.Contig1_All	HD-ZIP	3.60732	0.00406282	PC-vs-P6H
Unigene11770_All	HD-ZIP	-4.05957	0.0054263	PC-vs-P6H
CL18394.Contig4_All	HD-ZIP	-3.36571	0.00666896	PC-vs-P6H
CL2468.Contig8_All	HD-ZIP	1.02211	0.00715436	PC-vs-P6H
CL16915.Contig1_All	HRT-like	-3.91176	0.000371838	PC-vs-P6H
CL16915.Contig2_All	HRT-like	-2.91709	0.00305225	PC-vs-P6H
CL16915.Contig3_All	HRT-like	-2.83423	0.00547941	PC-vs-P6H
CL9220.Contig5_All	HSF	3.12308	2.40416e-29	PC-vs-P6H
CL6886.Contig2_All	HSF	3.30998	3.52801e-26	PC-vs-P6H
CL10272.Contig4_All	HSF	2.37647	9.01511e-22	PC-vs-P6H
CL26.Contig13_All	HSF	-2.06834	7.89308e-20	PC-vs-P6H
CL9220.Contig4_All	HSF	2.52686	2.65304e-17	PC-vs-P6H
CL9220.Contig2_All	HSF	2.2467	1.54108e-16	PC-vs-P6H
CL5613.Contig2_All	HSF	-2.62092	2.09844e-15	PC-vs-P6H
CL5271.Contig3_All	HSF	2.23257	4.44263e-13	PC-vs-P6H
CL9220.Contig1_All	HSF	2.00308	2.07371e-12	PC-vs-P6H
CL5271.Contig2_All	HSF	2.52984	3.18276e-12	PC-vs-P6H
CL5709.Contig3_All	HSF	-1.93697	7.26604e-12	PC-vs-P6H
CL26.Contig1_All	HSF	-1.48251	3.65781e-11	PC-vs-P6H
Unigene15072_All	HSF	3.30457	2.06812e-10	PC-vs-P6H
CL18628.Contig3_All	HSF	-3.36596	6.66023e-09	PC-vs-P6H
CL9220.Contig3_All	HSF	2.85123	3.44525e-07	PC-vs-P6H
Unigene4914_All	HSF	1.94833	4.13886e-07	PC-vs-P6H
CL26.Contig19_All	HSF	-1.9953	4.71139e-07	PC-vs-P6H
CL5613.Contig6_All	HSF	-1.63061	9.33744e-07	PC-vs-P6H
CL24937.Contig3_All	HSF	-3.9233	3.35784e-06	PC-vs-P6H
CL18100.Contig2_All	HSF	2.14136	5.65478e-06	PC-vs-P6H
CL5271.Contig1_All	HSF	1.70293	1.04528e-05	PC-vs-P6H
CL5613.Contig4_All	HSF	-3.65921	2.07871e-05	PC-vs-P6H
CL18628.Contig2_All	HSF	2.16159	2.13459e-05	PC-vs-P6H
CL15775.Contig1_All	HSF	-2.71739	9.5394e-05	PC-vs-P6H
Unigene10119_All	HSF	-5.62833	0.000187253	PC-vs-P6H
CL1926.Contig8_All	HSF	5.98685	0.000187998	PC-vs-P6H
CL18100.Contig3_All	HSF	1.14614	0.000450214	PC-vs-P6H
CL14128.Contig5_All	HSF	-1.83565	0.00064498	PC-vs-P6H
CL24937.Contig2_All	HSF	-5.2971	0.000665481	PC-vs-P6H
CL3974.Contig1_All	HSF	4.42935	0.00242809	PC-vs-P6H
CL26.Contig18_All	HSF	-1.20533	0.00427857	PC-vs-P6H
CL21437.Contig1_All	HSF	-1.33317	0.00466997	PC-vs-P6H
CL18628.Contig1_All	HSF	1.52591	0.00496286	PC-vs-P6H
CL5709.Contig2_All	HSF	-1.41618	0.00514716	PC-vs-P6H
CL10272.Contig5_All	HSF	1.5565	0.00700937	PC-vs-P6H
CL26.Contig15_All	HSF	-4.45989	0.00846177	PC-vs-P6H
CL24937.Contig1_All	HSF	-2.9858	0.0088251	PC-vs-P6H
CL9412.Contig9_All	LBD	6.51488	3.98802e-63	PC-vs-P6H
CL9412.Contig8_All	LBD	7.73497	2.04525e-56	PC-vs-P6H
CL22420.Contig1_All	LBD	8.05745	8.08275e-48	PC-vs-P6H
CL22420.Contig2_All	LBD	7.52632	1.50646e-35	PC-vs-P6H
Unigene12991_All	LBD	8.8551	3.25824e-13	PC-vs-P6H
CL9412.Contig6_All	LBD	6.54466	7.46612e-13	PC-vs-P6H
CL9412.Contig4_All	LBD	5.22804	4.88301e-11	PC-vs-P6H
Unigene8978_All	LBD	5.66658	5.52501e-07	PC-vs-P6H
Unigene16036_All	LBD	5.74909	7.12359e-07	PC-vs-P6H
Unigene24067_All	LBD	6.50345	3.58382e-06	PC-vs-P6H
CL19477.Contig4_All	LBD	5.33975	5.71579e-06	PC-vs-P6H
CL7330.Contig1_All	LBD	2.27274	9.44376e-06	PC-vs-P6H
CL24488.Contig2_All	LBD	-5.93334	5.60611e-05	PC-vs-P6H
CL15289.Contig4_All	LBD	3.84226	0.000135108	PC-vs-P6H
CL18256.Contig2_All	LBD	-5.88124	0.000379819	PC-vs-P6H
CL24488.Contig1_All	LBD	-3.05522	0.00123698	PC-vs-P6H
Unigene34492_All	LBD	-5.01951	0.00160998	PC-vs-P6H
CL23573.Contig1_All	LFY	-2.18176	0.00634996	PC-vs-P6H
CL23194.Contig1_All	LSD	1.50401	1.99975e-20	PC-vs-P6H
CL12.Contig9_All	LSD	-2.17176	5.87807e-18	PC-vs-P6H
CL18371.Contig1_All	LSD	2.50543	1.16979e-10	PC-vs-P6H
CL9117.Contig5_All	LSD	1.41198	9.3684e-10	PC-vs-P6H
CL7697.Contig1_All	LSD	-3.67518	3.60619e-09	PC-vs-P6H
CL18371.Contig2_All	LSD	1.48268	2.51351e-06	PC-vs-P6H
CL12.Contig6_All	LSD	-1.09872	4.36367e-05	PC-vs-P6H
CL21024.Contig1_All	MIKC	-5.81089	1.92364e-37	PC-vs-P6H
CL15075.Contig6_All	MIKC	-3.08533	9.82994e-29	PC-vs-P6H
CL7972.Contig1_All	MIKC	-3.52207	2.23858e-26	PC-vs-P6H
CL24818.Contig3_All	MIKC	-5.19009	2.0951e-25	PC-vs-P6H
CL7972.Contig6_All	MIKC	-3.6766	4.96195e-23	PC-vs-P6H
CL15075.Contig2_All	MIKC	-3.06328	7.47512e-21	PC-vs-P6H
CL24818.Contig2_All	MIKC	-4.7547	1.11799e-16	PC-vs-P6H
CL15075.Contig8_All	MIKC	-3.35872	1.62324e-14	PC-vs-P6H
CL15075.Contig4_All	MIKC	-3.08626	3.071e-14	PC-vs-P6H
CL15075.Contig3_All	MIKC	-2.14346	1.35537e-12	PC-vs-P6H
Unigene25757_All	MIKC	4.32124	1.47641e-11	PC-vs-P6H
CL705.Contig2_All	MIKC	-1.68336	1.18479e-10	PC-vs-P6H
CL914.Contig1_All	MIKC	-2.45341	2.293e-10	PC-vs-P6H
Unigene24014_All	MIKC	-4.1196	9.29116e-09	PC-vs-P6H
CL15075.Contig9_All	MIKC	-1.71607	2.23065e-08	PC-vs-P6H
CL3722.Contig4_All	MIKC	-3.85627	2.31085e-08	PC-vs-P6H
CL1182.Contig2_All	MIKC	-2.35141	1.59423e-07	PC-vs-P6H
CL693.Contig1_All	MIKC	-4.01434	1.3084e-06	PC-vs-P6H
CL705.Contig1_All	MIKC	-1.75986	4.74075e-06	PC-vs-P6H
Unigene20546_All	MIKC	-1.18657	1.15908e-05	PC-vs-P6H
CL3722.Contig6_All	MIKC	-3.38149	1.4978e-05	PC-vs-P6H
CL25408.Contig3_All	MIKC	-3.36397	1.85114e-05	PC-vs-P6H
CL3633.Contig15_All	MIKC	-1.95589	4.13315e-05	PC-vs-P6H
CL1182.Contig9_All	MIKC	-1.13656	6.30877e-05	PC-vs-P6H
CL3722.Contig9_All	MIKC	-3.83459	8.3464e-05	PC-vs-P6H
CL1984.Contig8_All	MIKC	-2.30475	0.000134631	PC-vs-P6H
Unigene19207_All	MIKC	-3.33168	0.000629981	PC-vs-P6H
CL5301.Contig9_All	MIKC	-1.26602	0.000941165	PC-vs-P6H
CL3633.Contig14_All	MIKC	-1.26322	0.00121536	PC-vs-P6H
CL1984.Contig15_All	MIKC	-1.42989	0.00121915	PC-vs-P6H
CL1984.Contig6_All	MIKC	-1.04199	0.00152577	PC-vs-P6H
CL5301.Contig3_All	MIKC	2.08001	0.00165194	PC-vs-P6H
CL15075.Contig5_All	MIKC	-2.6031	0.00224669	PC-vs-P6H
CL24818.Contig4_All	MIKC	-2.3412	0.00343683	PC-vs-P6H
CL1984.Contig5_All	MIKC	-1.18802	0.00395558	PC-vs-P6H
CL25408.Contig2_All	MIKC	-1.44082	0.00454243	PC-vs-P6H
CL15075.Contig7_All	MIKC	-1.13194	0.00562425	PC-vs-P6H
CL1182.Contig3_All	MIKC	-1.61777	0.00681985	PC-vs-P6H
Unigene5214_All	M-type	4.11024	3.89032e-12	PC-vs-P6H
CL477.Contig7_All	MYB	5.08776	3.11117e-57	PC-vs-P6H
CL477.Contig10_All	MYB	4.93297	2.95375e-45	PC-vs-P6H
CL4728.Contig1_All	MYB	5.64716	6.52931e-43	PC-vs-P6H
CL12627.Contig6_All	MYB	4.24844	1.44284e-40	PC-vs-P6H
CL12627.Contig5_All	MYB	3.93951	6.39606e-37	PC-vs-P6H
CL4728.Contig2_All	MYB	6.01797	9.48248e-33	PC-vs-P6H
CL8872.Contig3_All	MYB	-4.21231	5.98341e-30	PC-vs-P6H
CL24145.Contig1_All	MYB	6.32756	2.40673e-29	PC-vs-P6H
CL5248.Contig4_All	MYB	6.42125	1.22878e-28	PC-vs-P6H
CL6381.Contig1_All	MYB	5.25201	1.53031e-26	PC-vs-P6H
CL10508.Contig2_All	MYB	4.24751	1.88782e-20	PC-vs-P6H
CL13332.Contig2_All	MYB	6.70331	2.29971e-20	PC-vs-P6H
CL22357.Contig1_All	MYB	4.32966	6.4944e-20	PC-vs-P6H
CL19205.Contig2_All	MYB	3.50479	4.25701e-18	PC-vs-P6H
CL17846.Contig1_All	MYB	-4.36001	5.58693e-18	PC-vs-P6H
CL14957.Contig2_All	MYB	-4.83993	7.59483e-18	PC-vs-P6H
CL1911.Contig3_All	MYB	-3.77603	9.89534e-18	PC-vs-P6H
CL2525.Contig1_All	MYB	6.23731	1.40908e-17	PC-vs-P6H
CL10508.Contig4_All	MYB	3.43387	1.94932e-17	PC-vs-P6H
CL18976.Contig2_All	MYB	6.03327	3.75287e-17	PC-vs-P6H
CL1413.Contig3_All	MYB	3.48479	1.94749e-16	PC-vs-P6H
CL9365.Contig3_All	MYB	3.20062	4.26256e-16	PC-vs-P6H
CL17846.Contig4_All	MYB	-5.10561	4.74565e-16	PC-vs-P6H
CL22258.Contig1_All	MYB	-4.2146	7.48701e-16	PC-vs-P6H
CL21904.Contig2_All	MYB	-5.44772	1.01788e-15	PC-vs-P6H
CL477.Contig2_All	MYB	3.22646	1.09341e-14	PC-vs-P6H
Unigene152_All	MYB	-5.19123	1.74095e-13	PC-vs-P6H
CL2525.Contig2_All	MYB	2.87555	1.85645e-13	PC-vs-P6H
CL2857.Contig7_All	MYB	1.67484	3.18313e-13	PC-vs-P6H
CL18811.Contig1_All	MYB	5.59818	3.7089e-13	PC-vs-P6H
CL12251.Contig1_All	MYB	-4.84036	4.55126e-13	PC-vs-P6H
CL1154.Contig3_All	MYB	3.35947	7.05412e-13	PC-vs-P6H
CL17846.Contig3_All	MYB	-4.16534	1.00132e-12	PC-vs-P6H
CL23916.Contig2_All	MYB	6.30621	2.25676e-12	PC-vs-P6H
CL11650.Contig1_All	MYB	-7.18494	5.73597e-12	PC-vs-P6H
CL19205.Contig5_All	MYB	2.74307	6.19812e-12	PC-vs-P6H
CL15434.Contig2_All	MYB	4.81763	6.66505e-12	PC-vs-P6H
CL22357.Contig2_All	MYB	8.42075	1.7891e-11	PC-vs-P6H
CL4018.Contig7_All	MYB	-2.98095	2.18744e-11	PC-vs-P6H
CL7348.Contig8_All	MYB	-4.17757	3.25482e-11	PC-vs-P6H
Unigene20305_All	MYB	-3.51927	3.43194e-11	PC-vs-P6H
CL19205.Contig4_All	MYB	2.98603	3.46789e-11	PC-vs-P6H
CL17846.Contig2_All	MYB	-4.87996	4.18975e-10	PC-vs-P6H
CL9365.Contig2_All	MYB	2.33775	8.54256e-10	PC-vs-P6H
CL1911.Contig7_All	MYB	-4.87367	1.24297e-09	PC-vs-P6H
CL22357.Contig3_All	MYB	3.50713	1.30116e-09	PC-vs-P6H
CL8872.Contig4_All	MYB	-2.27621	1.39849e-09	PC-vs-P6H
CL18975.Contig1_All	MYB	-3.83158	2.05123e-09	PC-vs-P6H
CL7348.Contig6_All	MYB	-3.79608	3.25454e-09	PC-vs-P6H
CL477.Contig12_All	MYB	1.42493	3.31166e-09	PC-vs-P6H
CL8598.Contig2_All	MYB	-4.06242	6.84882e-09	PC-vs-P6H
CL23916.Contig3_All	MYB	5.39752	1.19487e-08	PC-vs-P6H
CL5248.Contig2_All	MYB	4.47356	1.32352e-08	PC-vs-P6H
CL7540.Contig2_All	MYB	5.57328	2.37832e-08	PC-vs-P6H
CL1154.Contig4_All	MYB	2.5987	3.3463e-08	PC-vs-P6H
CL11383.Contig4_All	MYB	3.76444	3.45724e-08	PC-vs-P6H
Unigene25603_All	MYB	-5.6398	4.26644e-08	PC-vs-P6H
CL477.Contig8_All	MYB	3.67191	4.39219e-08	PC-vs-P6H
CL4018.Contig5_All	MYB	-3.91147	4.68453e-08	PC-vs-P6H
CL13332.Contig3_All	MYB	2.68263	6.04195e-08	PC-vs-P6H
CL15486.Contig1_All	MYB	3.49483	1.11628e-07	PC-vs-P6H
CL7838.Contig5_All	MYB	2.00571	1.30108e-07	PC-vs-P6H
CL15434.Contig3_All	MYB	5.28982	1.33766e-07	PC-vs-P6H
CL477.Contig3_All	MYB	7.08562	1.4451e-07	PC-vs-P6H
CL5352.Contig2_All	MYB	-1.99112	1.59125e-07	PC-vs-P6H
CL5352.Contig7_All	MYB	-1.87926	2.07918e-07	PC-vs-P6H
Unigene29254_All	MYB	-7.10579	2.22425e-07	PC-vs-P6H
CL19959.Contig2_All	MYB	-4.10089	4.66415e-07	PC-vs-P6H
Unigene19604_All	MYB	-5.86663	9.44779e-07	PC-vs-P6H
CL12627.Contig4_All	MYB	2.14623	2.23436e-06	PC-vs-P6H
Unigene10294_All	MYB	-4.86048	2.3205e-06	PC-vs-P6H
CL18975.Contig3_All	MYB	-3.02868	3.13675e-06	PC-vs-P6H
CL25122.Contig1_All	MYB	1.42552	3.33896e-06	PC-vs-P6H
CL2857.Contig4_All	MYB	1.91782	3.36677e-06	PC-vs-P6H
CL18811.Contig2_All	MYB	6.54191	3.38958e-06	PC-vs-P6H
CL17833.Contig2_All	MYB	6.46548	4.29973e-06	PC-vs-P6H
CL21904.Contig1_All	MYB	-5.1845	4.595e-06	PC-vs-P6H
CL4520.Contig27_All	MYB	-1.34619	5.1662e-06	PC-vs-P6H
CL453.Contig9_All	MYB	-1.02545	1.03854e-05	PC-vs-P6H
CL17833.Contig3_All	MYB	4.18055	1.15808e-05	PC-vs-P6H
CL17389.Contig2_All	MYB	-2.082	1.17918e-05	PC-vs-P6H
CL16171.Contig3_All	MYB	-1.44133	1.47156e-05	PC-vs-P6H
CL4520.Contig47_All	MYB	-1.35474	1.5702e-05	PC-vs-P6H
CL9365.Contig1_All	MYB	3.02858	1.79375e-05	PC-vs-P6H
CL18975.Contig2_All	MYB	-2.60162	2.05391e-05	PC-vs-P6H
CL4520.Contig29_All	MYB	1.14191	2.06016e-05	PC-vs-P6H
CL20517.Contig2_All	MYB	4.44712	2.0813e-05	PC-vs-P6H
CL5248.Contig1_All	MYB	6.13319	2.15246e-05	PC-vs-P6H
CL11383.Contig2_All	MYB	4.48196	2.95851e-05	PC-vs-P6H
CL8553.Contig5_All	MYB	1.92703	3.04076e-05	PC-vs-P6H
CL4520.Contig35_All	MYB	6.08806	3.30192e-05	PC-vs-P6H
CL7348.Contig2_All	MYB	-1.87679	3.89152e-05	PC-vs-P6H
CL17833.Contig1_All	MYB	4.28869	4.58566e-05	PC-vs-P6H
CL477.Contig6_All	MYB	1.96345	4.96792e-05	PC-vs-P6H
CL5883.Contig1_All	MYB	-3.87727	5.6008e-05	PC-vs-P6H
CL4520.Contig17_All	MYB	-1.9967	6.13298e-05	PC-vs-P6H
CL4520.Contig9_All	MYB	-3.41408	6.17735e-05	PC-vs-P6H
CL4520.Contig36_All	MYB	6.03283	7.11173e-05	PC-vs-P6H
CL14957.Contig7_All	MYB	1.65844	8.36667e-05	PC-vs-P6H
CL5352.Contig5_All	MYB	-1.85387	0.000139798	PC-vs-P6H
CL7838.Contig10_All	MYB	1.44058	0.000174038	PC-vs-P6H
Unigene22389_All	MYB	-3.42551	0.000188485	PC-vs-P6H
CL12627.Contig2_All	MYB	1.71645	0.00019747	PC-vs-P6H
CL4520.Contig43_All	MYB	1.57798	0.000212637	PC-vs-P6H
CL4520.Contig41_All	MYB	-1.33793	0.000254999	PC-vs-P6H
CL6201.Contig7_All	MYB	-1.07262	0.000304877	PC-vs-P6H
CL22839.Contig1_All	MYB	-2.35715	0.000351219	PC-vs-P6H
CL5352.Contig1_All	MYB	-1.38058	0.000427934	PC-vs-P6H
CL1154.Contig7_All	MYB	2.37091	0.00043993	PC-vs-P6H
CL5352.Contig4_All	MYB	-1.69184	0.00044689	PC-vs-P6H
CL19205.Contig3_All	MYB	2.62684	0.000471475	PC-vs-P6H
CL5352.Contig8_All	MYB	-1.91782	0.00050202	PC-vs-P6H
CL3368.Contig11_All	MYB	1.21528	0.000516384	PC-vs-P6H
Unigene25602_All	MYB	-5.36757	0.000551505	PC-vs-P6H
CL6934.Contig1_All	MYB	-5.37426	0.000574071	PC-vs-P6H
CL7348.Contig3_All	MYB	-1.43309	0.000643223	PC-vs-P6H
CL5352.Contig3_All	MYB	-1.61619	0.000722407	PC-vs-P6H
CL1651.Contig1_All	MYB	5.27651	0.000737426	PC-vs-P6H
CL20517.Contig1_All	MYB	2.64903	0.00081094	PC-vs-P6H
Unigene22585_All	MYB	3.15456	0.000931083	PC-vs-P6H
Unigene36070_All	MYB	-5.21143	0.00094181	PC-vs-P6H
CL5248.Contig3_All	MYB	2.03374	0.00105348	PC-vs-P6H
CL17389.Contig1_All	MYB	-2.01739	0.00107986	PC-vs-P6H
CL3368.Contig2_All	MYB	1.29495	0.00109417	PC-vs-P6H
CL4520.Contig25_All	MYB	-2.14178	0.00135754	PC-vs-P6H
CL17840.Contig2_All	MYB	2.83082	0.0015483	PC-vs-P6H
CL4544.Contig5_All	MYB	-2.01152	0.00193844	PC-vs-P6H
Unigene5239_All	MYB	-3.23345	0.00199869	PC-vs-P6H
CL19411.Contig1_All	MYB	1.7183	0.00218612	PC-vs-P6H
CL3368.Contig5_All	MYB	2.2649	0.00260971	PC-vs-P6H
CL11535.Contig7_All	MYB	1.67613	0.00302234	PC-vs-P6H
CL4520.Contig45_All	MYB	-1.01768	0.00307826	PC-vs-P6H
Unigene29253_All	MYB	-4.76978	0.00350367	PC-vs-P6H
CL17486.Contig2_All	MYB	4.67491	0.00351322	PC-vs-P6H
CL13379.Contig3_All	MYB	-2.46921	0.00383088	PC-vs-P6H
CL14232.Contig5_All	MYB	-1.09671	0.00445442	PC-vs-P6H
CL4544.Contig6_All	MYB	-1.82416	0.00445944	PC-vs-P6H
CL477.Contig11_All	MYB	3.74655	0.00457988	PC-vs-P6H
CL10455.Contig1_All	MYB	1.23776	0.00511823	PC-vs-P6H
CL7838.Contig12_All	MYB	-2.87647	0.00622259	PC-vs-P6H
CL4520.Contig40_All	MYB	-4.57234	0.00664169	PC-vs-P6H
CL15746.Contig2_All	MYB	2.8587	0.00665004	PC-vs-P6H
CL7348.Contig4_All	MYB	-2.99703	0.00700795	PC-vs-P6H
Unigene11695_All	MYB	-4.51277	0.0086396	PC-vs-P6H
CL4544.Contig7_All	MYB	-1.60563	0.00934639	PC-vs-P6H
CL11725.Contig5_All	MYB	-1.78849	0.00973169	PC-vs-P6H
CL18408.Contig6_All	MYB_related	-4.44157	2.72204e-90	PC-vs-P6H
CL18408.Contig4_All	MYB_related	-4.39538	3.92391e-81	PC-vs-P6H
CL18408.Contig7_All	MYB_related	-4.58511	5.96057e-76	PC-vs-P6H
CL24109.Contig2_All	MYB_related	-4.97466	4.50989e-63	PC-vs-P6H
CL6028.Contig2_All	MYB_related	-5.03007	6.59145e-57	PC-vs-P6H
CL9083.Contig3_All	MYB_related	-4.3081	1.12633e-52	PC-vs-P6H
CL9083.Contig2_All	MYB_related	-4.01227	7.02759e-52	PC-vs-P6H
CL20461.Contig4_All	MYB_related	-4.67507	7.77139e-52	PC-vs-P6H
CL9083.Contig5_All	MYB_related	-5.57733	5.25569e-46	PC-vs-P6H
CL20461.Contig6_All	MYB_related	-4.79225	2.25726e-45	PC-vs-P6H
CL22038.Contig1_All	MYB_related	-3.60365	1.48706e-43	PC-vs-P6H
CL403.Contig9_All	MYB_related	-4.77587	2.30456e-43	PC-vs-P6H
CL20461.Contig5_All	MYB_related	-4.31808	4.33249e-43	PC-vs-P6H
CL6728.Contig2_All	MYB_related	-4.23518	2.18892e-33	PC-vs-P6H
CL25236.Contig1_All	MYB_related	-6.8608	1.25487e-26	PC-vs-P6H
CL9083.Contig4_All	MYB_related	-5.32488	5.63971e-25	PC-vs-P6H
CL21493.Contig2_All	MYB_related	2.21168	4.80782e-21	PC-vs-P6H
CL22038.Contig3_All	MYB_related	-1.9157	1.97559e-16	PC-vs-P6H
CL403.Contig2_All	MYB_related	-3.12496	2.40296e-16	PC-vs-P6H
CL403.Contig7_All	MYB_related	-4.43942	1.23188e-15	PC-vs-P6H
CL22038.Contig2_All	MYB_related	-2.51745	4.83104e-15	PC-vs-P6H
CL403.Contig3_All	MYB_related	-3.01861	1.54047e-14	PC-vs-P6H
CL403.Contig6_All	MYB_related	-4.10113	3.03192e-14	PC-vs-P6H
CL11874.Contig3_All	MYB_related	-2.73841	3.68159e-14	PC-vs-P6H
CL18611.Contig3_All	MYB_related	-2.40864	9.41743e-14	PC-vs-P6H
CL18611.Contig1_All	MYB_related	-2.38708	2.52994e-13	PC-vs-P6H
CL403.Contig4_All	MYB_related	-1.69656	1.00132e-12	PC-vs-P6H
CL14675.Contig2_All	MYB_related	-4.42004	1.49881e-12	PC-vs-P6H
CL403.Contig8_All	MYB_related	-4.35415	1.14952e-11	PC-vs-P6H
CL19630.Contig3_All	MYB_related	3.52181	3.32641e-11	PC-vs-P6H
CL11518.Contig4_All	MYB_related	1.85352	4.4917e-11	PC-vs-P6H
CL15929.Contig5_All	MYB_related	-1.31902	1.31477e-10	PC-vs-P6H
CL10508.Contig3_All	MYB_related	4.45105	1.33084e-10	PC-vs-P6H
CL1358.Contig1_All	MYB_related	1.41459	5.84008e-10	PC-vs-P6H
CL6474.Contig2_All	MYB_related	2.92282	8.98288e-10	PC-vs-P6H
CL19838.Contig1_All	MYB_related	-2.72876	2.44646e-09	PC-vs-P6H
Unigene8080_All	MYB_related	-3.60399	2.63825e-09	PC-vs-P6H
CL15929.Contig6_All	MYB_related	-1.35487	3.11423e-09	PC-vs-P6H
CL4151.Contig12_All	MYB_related	-2.28029	4.80212e-09	PC-vs-P6H
CL15587.Contig4_All	MYB_related	-3.78452	8.15463e-09	PC-vs-P6H
CL7868.Contig2_All	MYB_related	2.67437	2.84088e-08	PC-vs-P6H
CL2166.Contig4_All	MYB_related	1.991	4.85089e-08	PC-vs-P6H
CL24109.Contig3_All	MYB_related	-4.0052	6.39674e-08	PC-vs-P6H
CL16852.Contig2_All	MYB_related	1.29464	6.88004e-08	PC-vs-P6H
CL18513.Contig4_All	MYB_related	2.67641	6.91756e-08	PC-vs-P6H
CL17143.Contig3_All	MYB_related	1.39466	7.34946e-08	PC-vs-P6H
CL15587.Contig2_All	MYB_related	-3.04242	7.40699e-08	PC-vs-P6H
CL2166.Contig6_All	MYB_related	1.87395	1.02827e-07	PC-vs-P6H
CL1358.Contig7_All	MYB_related	1.20044	1.62272e-07	PC-vs-P6H
CL15587.Contig1_All	MYB_related	-3.47219	2.0174e-07	PC-vs-P6H
Unigene516_All	MYB_related	-2.94702	1.02831e-06	PC-vs-P6H
CL8308.Contig8_All	MYB_related	6.74593	1.03951e-06	PC-vs-P6H
CL21245.Contig3_All	MYB_related	-2.24906	1.23759e-06	PC-vs-P6H
CL9303.Contig2_All	MYB_related	2.11781	1.70554e-06	PC-vs-P6H
CL23582.Contig1_All	MYB_related	-2.90466	2.11717e-06	PC-vs-P6H
CL7217.Contig1_All	MYB_related	-3.40026	2.12535e-06	PC-vs-P6H
CL1358.Contig5_All	MYB_related	1.04025	2.34581e-06	PC-vs-P6H
CL1358.Contig6_All	MYB_related	1.14702	2.53522e-06	PC-vs-P6H
CL15587.Contig3_All	MYB_related	-3.88835	3.79965e-06	PC-vs-P6H
Unigene18431_All	MYB_related	-2.12585	4.82997e-06	PC-vs-P6H
CL2211.Contig2_All	MYB_related	2.3207	6.72037e-06	PC-vs-P6H
Unigene8081_All	MYB_related	-5.62778	1.19681e-05	PC-vs-P6H
Unigene27162_All	MYB_related	-6.33274	1.35449e-05	PC-vs-P6H
CL6474.Contig1_All	MYB_related	2.91231	1.65427e-05	PC-vs-P6H
CL18408.Contig5_All	MYB_related	-6.28878	1.96956e-05	PC-vs-P6H
CL16852.Contig3_All	MYB_related	1.29965	2.2914e-05	PC-vs-P6H
CL2211.Contig1_All	MYB_related	2.33998	2.90467e-05	PC-vs-P6H
CL1358.Contig3_All	MYB_related	1.17697	2.99764e-05	PC-vs-P6H
CL6381.Contig2_All	MYB_related	3.46946	3.77521e-05	PC-vs-P6H
CL15587.Contig7_All	MYB_related	-2.06563	9.18743e-05	PC-vs-P6H
CL2166.Contig3_All	MYB_related	1.17616	0.00012987	PC-vs-P6H
CL20461.Contig9_All	MYB_related	-1.49706	0.000279806	PC-vs-P6H
CL2166.Contig7_All	MYB_related	1.14899	0.00028397	PC-vs-P6H
CL2166.Contig5_All	MYB_related	1.92052	0.000361218	PC-vs-P6H
CL16852.Contig1_All	MYB_related	1.1648	0.000365777	PC-vs-P6H
CL20461.Contig1_All	MYB_related	-1.72963	0.000414025	PC-vs-P6H
CL4876.Contig2_All	MYB_related	1.29662	0.00046195	PC-vs-P6H
CL50.Contig11_All	MYB_related	-1.86194	0.000471129	PC-vs-P6H
CL19708.Contig3_All	MYB_related	-1.15747	0.000670774	PC-vs-P6H
CL1179.Contig16_All	MYB_related	-1.02048	0.000674377	PC-vs-P6H
Unigene3161_All	MYB_related	-4.34278	0.000875246	PC-vs-P6H
Unigene25565_All	MYB_related	2.11262	0.000880456	PC-vs-P6H
CL1522.Contig2_All	MYB_related	-2.26267	0.00121944	PC-vs-P6H
CL19630.Contig4_All	MYB_related	1.86484	0.00126199	PC-vs-P6H
CL23582.Contig2_All	MYB_related	-2.59661	0.00128845	PC-vs-P6H
CL8308.Contig2_All	MYB_related	-2.77164	0.00143436	PC-vs-P6H
CL6728.Contig3_All	MYB_related	-2.55228	0.0015747	PC-vs-P6H
CL1179.Contig2_All	MYB_related	-1.34742	0.00157697	PC-vs-P6H
CL8627.Contig4_All	MYB_related	-1.41662	0.00171439	PC-vs-P6H
CL10641.Contig2_All	MYB_related	1.86355	0.0024588	PC-vs-P6H
CL22416.Contig3_All	MYB_related	1.07899	0.00345098	PC-vs-P6H
CL50.Contig8_All	MYB_related	1.33725	0.0037646	PC-vs-P6H
CL8627.Contig1_All	MYB_related	-1.32959	0.00432651	PC-vs-P6H
CL3325.Contig3_All	MYB_related	1.01211	0.00458506	PC-vs-P6H
CL852.Contig3_All	MYB_related	3.01889	0.00505736	PC-vs-P6H
CL13112.Contig4_All	MYB_related	1.07337	0.00590008	PC-vs-P6H
CL1179.Contig3_All	MYB_related	2.88597	0.00644512	PC-vs-P6H
CL4876.Contig4_All	MYB_related	1.05915	0.00651981	PC-vs-P6H
CL50.Contig16_All	MYB_related	-1.26148	0.00727974	PC-vs-P6H
CL10611.Contig3_All	NAC	7.68617	1.79326e-38	PC-vs-P6H
CL3831.Contig5_All	NAC	4.06372	9.17382e-35	PC-vs-P6H
CL7007.Contig4_All	NAC	3.25124	1.8202e-34	PC-vs-P6H
CL14368.Contig3_All	NAC	-5.26501	4.107e-32	PC-vs-P6H
CL7007.Contig2_All	NAC	3.04876	9.44707e-29	PC-vs-P6H
CL10611.Contig2_All	NAC	6.78718	5.62853e-28	PC-vs-P6H
CL2440.Contig4_All	NAC	3.66672	6.22345e-27	PC-vs-P6H
CL4042.Contig3_All	NAC	3.05409	6.79155e-27	PC-vs-P6H
CL4042.Contig4_All	NAC	3.56085	1.30845e-25	PC-vs-P6H
CL2440.Contig1_All	NAC	3.47478	1.19433e-21	PC-vs-P6H
CL3831.Contig6_All	NAC	3.53752	1.74212e-21	PC-vs-P6H
CL5489.Contig4_All	NAC	2.61115	9.71094e-21	PC-vs-P6H
CL4042.Contig1_All	NAC	2.39973	2.62028e-15	PC-vs-P6H
CL2440.Contig2_All	NAC	2.20729	4.60679e-15	PC-vs-P6H
CL18904.Contig2_All	NAC	-2.6774	1.684e-14	PC-vs-P6H
CL15526.Contig3_All	NAC	-2.63043	3.42771e-14	PC-vs-P6H
CL3895.Contig2_All	NAC	1.62844	1.78985e-13	PC-vs-P6H
CL11161.Contig7_All	NAC	1.96529	2.39275e-12	PC-vs-P6H
CL3831.Contig2_All	NAC	3.24299	6.86745e-12	PC-vs-P6H
CL3895.Contig1_All	NAC	1.56005	1.68899e-11	PC-vs-P6H
CL10215.Contig3_All	NAC	3.81685	1.94556e-11	PC-vs-P6H
Unigene25502_All	NAC	-4.46352	3.16907e-11	PC-vs-P6H
CL15028.Contig1_All	NAC	3.25544	2.24924e-10	PC-vs-P6H
CL11161.Contig5_All	NAC	1.92986	4.25263e-10	PC-vs-P6H
CL14368.Contig2_All	NAC	-4.36041	6.95978e-10	PC-vs-P6H
CL2482.Contig6_All	NAC	-2.21982	8.72777e-10	PC-vs-P6H
CL11092.Contig3_All	NAC	-2.48368	1.15969e-08	PC-vs-P6H
CL1999.Contig2_All	NAC	-4.84701	1.17728e-08	PC-vs-P6H
Unigene33040_All	NAC	6.2173	1.25861e-08	PC-vs-P6H
CL7007.Contig3_All	NAC	1.68845	1.27088e-07	PC-vs-P6H
CL3831.Contig4_All	NAC	3.07711	1.56964e-07	PC-vs-P6H
CL7007.Contig5_All	NAC	2.00135	2.60847e-07	PC-vs-P6H
CL10215.Contig2_All	NAC	1.77772	2.98783e-07	PC-vs-P6H
CL3455.Contig3_All	NAC	3.14221	5.72616e-07	PC-vs-P6H
CL11092.Contig6_All	NAC	-3.99202	8.5406e-07	PC-vs-P6H
CL7007.Contig1_All	NAC	1.68601	9.99138e-07	PC-vs-P6H
CL272.Contig2_All	NAC	1.11677	1.00597e-06	PC-vs-P6H
CL272.Contig5_All	NAC	1.63046	1.49215e-06	PC-vs-P6H
CL4042.Contig2_All	NAC	2.90251	1.77867e-06	PC-vs-P6H
CL8424.Contig2_All	NAC	1.3639	2.65912e-06	PC-vs-P6H
CL15028.Contig4_All	NAC	1.69222	2.71029e-06	PC-vs-P6H
CL10215.Contig4_All	NAC	1.93894	7.34656e-06	PC-vs-P6H
CL13782.Contig4_All	NAC	6.45987	9.08505e-06	PC-vs-P6H
CL2440.Contig3_All	NAC	1.45724	1.1709e-05	PC-vs-P6H
CL17598.Contig5_All	NAC	1.4548	1.30372e-05	PC-vs-P6H
CL15526.Contig1_All	NAC	-1.72819	1.33669e-05	PC-vs-P6H
CL11092.Contig7_All	NAC	-3.04323	1.64399e-05	PC-vs-P6H
CL4698.Contig2_All	NAC	1.18636	1.9001e-05	PC-vs-P6H
CL5489.Contig5_All	NAC	-1.14768	2.15142e-05	PC-vs-P6H
CL1999.Contig1_All	NAC	-5.40625	3.2115e-05	PC-vs-P6H
CL10215.Contig5_All	NAC	1.71832	4.14211e-05	PC-vs-P6H
CL16972.Contig3_All	NAC	1.11386	4.83187e-05	PC-vs-P6H
CL4726.Contig4_All	NAC	2.59956	5.38524e-05	PC-vs-P6H
CL11092.Contig5_All	NAC	-2.7601	5.70479e-05	PC-vs-P6H
CL8424.Contig3_All	NAC	1.13188	5.74237e-05	PC-vs-P6H
CL10215.Contig1_All	NAC	1.5644	6.7551e-05	PC-vs-P6H
Unigene28073_All	NAC	-5.87633	7.0318e-05	PC-vs-P6H
CL4698.Contig1_All	NAC	1.34079	7.31213e-05	PC-vs-P6H
CL22137.Contig2_All	NAC	4.91522	8.4965e-05	PC-vs-P6H
CL4928.Contig4_All	NAC	-1.578	0.000113496	PC-vs-P6H
CL3831.Contig10_All	NAC	2.80938	0.000114199	PC-vs-P6H
CL11161.Contig4_All	NAC	1.67273	0.000139545	PC-vs-P6H
Unigene1965_All	NAC	-4.2817	0.000174921	PC-vs-P6H
CL13782.Contig2_All	NAC	-5.66132	0.000229889	PC-vs-P6H
CL17883.Contig2_All	NAC	-3.29992	0.000307121	PC-vs-P6H
CL18956.Contig2_All	NAC	2.37919	0.000457949	PC-vs-P6H
CL3831.Contig16_All	NAC	1.87437	0.000508054	PC-vs-P6H
CL7463.Contig1_All	NAC	-2.69077	0.000536314	PC-vs-P6H
Unigene8314_All	NAC	3.48253	0.000563815	PC-vs-P6H
CL7463.Contig2_All	NAC	-2.28445	0.000578424	PC-vs-P6H
CL5701.Contig1_All	NAC	1.4844	0.000659489	PC-vs-P6H
CL4928.Contig9_All	NAC	-1.51778	0.00077502	PC-vs-P6H
CL15526.Contig2_All	NAC	-2.02096	0.000809342	PC-vs-P6H
CL8424.Contig5_All	NAC	1.05476	0.00090238	PC-vs-P6H
CL272.Contig6_All	NAC	1.73792	0.000984231	PC-vs-P6H
CL4928.Contig5_All	NAC	-1.18768	0.000992807	PC-vs-P6H
CL11092.Contig1_All	NAC	-2.20048	0.00105519	PC-vs-P6H
CL272.Contig16_All	NAC	3.55978	0.00112621	PC-vs-P6H
CL22807.Contig2_All	NAC	-3.30212	0.00113646	PC-vs-P6H
CL3831.Contig15_All	NAC	1.51014	0.00134144	PC-vs-P6H
CL4267.Contig1_All	NAC	1.53718	0.00166592	PC-vs-P6H
CL11161.Contig6_All	NAC	1.66868	0.00276667	PC-vs-P6H
CL4267.Contig5_All	NAC	1.20022	0.00317964	PC-vs-P6H
CL4928.Contig10_All	NAC	-4.78977	0.00319166	PC-vs-P6H
CL3455.Contig2_All	NAC	2.1975	0.00466813	PC-vs-P6H
CL3831.Contig11_All	NAC	1.94704	0.00473505	PC-vs-P6H
CL22807.Contig1_All	NAC	-3.65142	0.00625066	PC-vs-P6H
CL4267.Contig6_All	NAC	1.473	0.00748927	PC-vs-P6H
Unigene2570_All	NAC	-2.89735	0.00770112	PC-vs-P6H
CL8424.Contig4_All	NAC	4.52172	0.00843288	PC-vs-P6H
CL11161.Contig2_All	NAC	1.22266	0.00913123	PC-vs-P6H
CL15169.Contig1_All	NAC	4.46822	0.00987376	PC-vs-P6H
CL3085.Contig2_All	NF-X1	1.33716	4.14733e-06	PC-vs-P6H
CL3085.Contig1_All	NF-X1	1.76818	5.46025e-06	PC-vs-P6H
CL22682.Contig7_All	NF-YA	-4.30991	5.35668e-31	PC-vs-P6H
CL22682.Contig6_All	NF-YA	-3.2769	8.66468e-21	PC-vs-P6H
CL1386.Contig2_All	NF-YA	-5.17585	1.40432e-19	PC-vs-P6H
CL1386.Contig3_All	NF-YA	-2.25299	1.10802e-18	PC-vs-P6H
CL22682.Contig11_All	NF-YA	-3.94414	2.75796e-18	PC-vs-P6H
CL22682.Contig5_All	NF-YA	-3.45329	2.16065e-15	PC-vs-P6H
CL21468.Contig2_All	NF-YA	-4.24614	1.64638e-14	PC-vs-P6H
CL1386.Contig6_All	NF-YA	-6.06535	1.85746e-13	PC-vs-P6H
CL4494.Contig4_All	NF-YA	-3.15235	2.25245e-12	PC-vs-P6H
CL22682.Contig8_All	NF-YA	-2.56924	3.94496e-10	PC-vs-P6H
CL2660.Contig2_All	NF-YA	-2.25541	3.40409e-08	PC-vs-P6H
CL5831.Contig15_All	NF-YA	-3.05312	1.26044e-07	PC-vs-P6H
CL22682.Contig9_All	NF-YA	-2.14614	3.16674e-07	PC-vs-P6H
CL2660.Contig4_All	NF-YA	4.95125	5.68457e-07	PC-vs-P6H
CL13734.Contig3_All	NF-YA	1.81439	1.14356e-06	PC-vs-P6H
CL5831.Contig3_All	NF-YA	-2.76717	5.68811e-06	PC-vs-P6H
CL5831.Contig14_All	NF-YA	-3.81838	0.000183774	PC-vs-P6H
CL13734.Contig2_All	NF-YA	3.53305	0.000263225	PC-vs-P6H
CL5831.Contig17_All	NF-YA	-4.2145	0.000986574	PC-vs-P6H
CL5831.Contig27_All	NF-YA	-2.24202	0.00115789	PC-vs-P6H
CL5831.Contig5_All	NF-YA	-1.20797	0.00182974	PC-vs-P6H
CL13942.Contig2_All	NF-YA	-1.11472	0.00277894	PC-vs-P6H
CL22682.Contig2_All	NF-YA	-3.43423	0.00399877	PC-vs-P6H
CL22682.Contig1_All	NF-YA	-3.5199	0.004674	PC-vs-P6H
CL4494.Contig5_All	NF-YA	-1.6458	0.00674693	PC-vs-P6H
CL13734.Contig1_All	NF-YA	2.1238	0.00865543	PC-vs-P6H
CL17230.Contig2_All	NF-YB	2.63477	2.45607e-30	PC-vs-P6H
CL2157.Contig1_All	NF-YB	-2.2548	5.9693e-20	PC-vs-P6H
CL17230.Contig1_All	NF-YB	3.08342	2.27109e-15	PC-vs-P6H
CL2157.Contig4_All	NF-YB	-2.12047	2.16873e-09	PC-vs-P6H
CL1907.Contig1_All	NF-YB	-2.65177	3.51596e-09	PC-vs-P6H
CL2157.Contig2_All	NF-YB	-2.06669	1.27526e-07	PC-vs-P6H
CL1744.Contig20_All	NF-YB	-1.49251	6.82841e-05	PC-vs-P6H
CL17369.Contig4_All	NF-YB	-1.70059	0.000146653	PC-vs-P6H
CL8345.Contig6_All	NF-YB	1.47493	0.000153054	PC-vs-P6H
CL8345.Contig7_All	NF-YB	1.29446	0.000516169	PC-vs-P6H
CL17369.Contig6_All	NF-YB	-1.1412	0.0027593	PC-vs-P6H
CL1744.Contig16_All	NF-YB	-1.40275	0.00804002	PC-vs-P6H
CL20397.Contig1_All	NF-YC	-3.44624	9.38272e-24	PC-vs-P6H
CL397.Contig2_All	NF-YC	2.36995	1.48388e-21	PC-vs-P6H
CL397.Contig5_All	NF-YC	2.53371	1.04836e-17	PC-vs-P6H
CL19304.Contig4_All	NF-YC	2.4479	3.67504e-16	PC-vs-P6H
CL3721.Contig5_All	NF-YC	1.83535	4.06766e-14	PC-vs-P6H
CL397.Contig3_All	NF-YC	3.69741	1.55631e-13	PC-vs-P6H
CL3721.Contig4_All	NF-YC	1.26125	3.97883e-10	PC-vs-P6H
CL4382.Contig1_All	NF-YC	1.76891	2.62995e-08	PC-vs-P6H
CL5072.Contig8_All	NF-YC	1.13192	2.10248e-06	PC-vs-P6H
CL6500.Contig1_All	NF-YC	-1.47548	9.73851e-06	PC-vs-P6H
CL5072.Contig18_All	NF-YC	1.93776	2.08058e-05	PC-vs-P6H
CL2750.Contig1_All	NF-YC	-1.28289	2.47359e-05	PC-vs-P6H
CL5072.Contig9_All	NF-YC	1.23441	2.70651e-05	PC-vs-P6H
CL5072.Contig15_All	NF-YC	1.07274	5.68077e-05	PC-vs-P6H
CL3721.Contig2_All	NF-YC	1.10751	0.000637302	PC-vs-P6H
CL20324.Contig1_All	NF-YC	-1.83805	0.00341808	PC-vs-P6H
CL1065.Contig8_All	Nin-like	-4.1245	4.54597e-40	PC-vs-P6H
CL1065.Contig4_All	Nin-like	-4.37195	1.30044e-33	PC-vs-P6H
CL20531.Contig3_All	Nin-like	-3.8156	3.19424e-28	PC-vs-P6H
CL1065.Contig7_All	Nin-like	-4.43895	1.22309e-22	PC-vs-P6H
CL17380.Contig6_All	Nin-like	-4.50021	1.73522e-19	PC-vs-P6H
CL1065.Contig5_All	Nin-like	-2.19373	2.66012e-13	PC-vs-P6H
CL20531.Contig13_All	Nin-like	-3.04708	1.22811e-12	PC-vs-P6H
CL5244.Contig5_All	Nin-like	-1.74198	9.51687e-12	PC-vs-P6H
CL20531.Contig11_All	Nin-like	-2.94988	7.25198e-11	PC-vs-P6H
CL17380.Contig9_All	Nin-like	-1.89202	4.39802e-10	PC-vs-P6H
CL11025.Contig4_All	Nin-like	-1.30353	7.03155e-08	PC-vs-P6H
Unigene5039_All	Nin-like	-7.18427	1.12326e-07	PC-vs-P6H
CL20531.Contig10_All	Nin-like	-2.09096	5.32348e-07	PC-vs-P6H
CL20211.Contig1_All	Nin-like	2.37806	6.04155e-07	PC-vs-P6H
CL20531.Contig12_All	Nin-like	1.14111	6.42001e-07	PC-vs-P6H
CL20531.Contig7_All	Nin-like	-2.09604	6.79308e-07	PC-vs-P6H
CL19.Contig5_All	Nin-like	-2.22623	3.73041e-06	PC-vs-P6H
CL5244.Contig7_All	Nin-like	-1.73478	1.17596e-05	PC-vs-P6H
CL20531.Contig5_All	Nin-like	-2.75308	1.73803e-05	PC-vs-P6H
CL1065.Contig3_All	Nin-like	-1.26195	0.000315114	PC-vs-P6H
CL5244.Contig1_All	Nin-like	-1.09697	0.00298751	PC-vs-P6H
CL2858.Contig2_All	Nin-like	1.52317	0.00716444	PC-vs-P6H
Unigene13309_All	NZZ/SPL	-3.14416	0.00414726	PC-vs-P6H
CL4478.Contig7_All	RAV	3.05092	4.05384e-12	PC-vs-P6H
CL4478.Contig11_All	RAV	3.07583	1.46238e-11	PC-vs-P6H
CL4478.Contig6_All	RAV	-2.03159	6.4575e-08	PC-vs-P6H
CL4478.Contig12_All	RAV	3.25702	4.40608e-07	PC-vs-P6H
CL4478.Contig8_All	RAV	-1.82983	7.71661e-06	PC-vs-P6H
CL4478.Contig14_All	RAV	3.6481	0.00432418	PC-vs-P6H
CL12811.Contig1_All	S1Fa-like	3.80589	1.55202e-42	PC-vs-P6H
CL12811.Contig3_All	S1Fa-like	3.6016	5.41758e-24	PC-vs-P6H
CL8233.Contig2_All	S1Fa-like	4.05911	6.09015e-18	PC-vs-P6H
CL7238.Contig5_All	S1Fa-like	-4.55032	6.96408e-16	PC-vs-P6H
CL2093.Contig4_All	S1Fa-like	-2.56098	2.11064e-11	PC-vs-P6H
CL8233.Contig5_All	S1Fa-like	1.74983	5.42562e-06	PC-vs-P6H
CL1044.Contig8_All	S1Fa-like	1.53827	2.64502e-05	PC-vs-P6H
CL7238.Contig6_All	S1Fa-like	-1.86652	0.000215235	PC-vs-P6H
CL1044.Contig4_All	S1Fa-like	1.43087	0.000372794	PC-vs-P6H
CL8233.Contig12_All	S1Fa-like	1.47145	0.000399866	PC-vs-P6H
CL568.Contig10_All	S1Fa-like	-1.51819	0.00111143	PC-vs-P6H
CL1487.Contig12_All	S1Fa-like	3.20291	0.00225788	PC-vs-P6H
CL2093.Contig1_All	S1Fa-like	-1.76356	0.00306201	PC-vs-P6H
CL7238.Contig2_All	S1Fa-like	-2.26196	0.00559555	PC-vs-P6H
CL13858.Contig3_All	S1Fa-like	1.09053	0.0062773	PC-vs-P6H
CL17603.Contig2_All	SAP	-4.10965	2.59548e-81	PC-vs-P6H
CL17603.Contig6_All	SAP	-4.74222	3.84224e-72	PC-vs-P6H
CL17603.Contig11_All	SAP	-4.16234	4.80193e-49	PC-vs-P6H
CL17603.Contig5_All	SAP	-3.9748	4.44174e-47	PC-vs-P6H
CL17603.Contig8_All	SAP	-4.41187	2.52655e-43	PC-vs-P6H
CL17603.Contig10_All	SAP	-5.12802	2.64749e-39	PC-vs-P6H
CL17603.Contig7_All	SAP	-4.422	6.55688e-36	PC-vs-P6H
CL17603.Contig4_All	SAP	-4.39371	1.59112e-32	PC-vs-P6H
CL1676.Contig3_All	SAP	1.51059	8.9445e-12	PC-vs-P6H
CL1676.Contig1_All	SAP	1.18909	7.95273e-06	PC-vs-P6H
CL1676.Contig2_All	SAP	1.21417	8.42808e-05	PC-vs-P6H
CL13927.Contig4_All	SAP	1.53982	0.00178131	PC-vs-P6H
CL2257.Contig5_All	SBP	-3.61186	2.9651e-25	PC-vs-P6H
CL2257.Contig6_All	SBP	-2.69455	1.73882e-19	PC-vs-P6H
CL2257.Contig9_All	SBP	-3.50329	2.96199e-19	PC-vs-P6H
CL11100.Contig1_All	SBP	10.2323	3.7216e-19	PC-vs-P6H
CL2257.Contig7_All	SBP	-3.44669	1.37675e-17	PC-vs-P6H
CL25349.Contig2_All	SBP	3.20431	2.41756e-16	PC-vs-P6H
CL1424.Contig5_All	SBP	-3.38937	3.76384e-14	PC-vs-P6H
CL2257.Contig13_All	SBP	-3.2112	2.76236e-13	PC-vs-P6H
CL18824.Contig1_All	SBP	4.31131	4.0463e-13	PC-vs-P6H
CL2721.Contig6_All	SBP	-1.98711	1.01529e-11	PC-vs-P6H
CL2257.Contig4_All	SBP	-3.09004	4.48935e-11	PC-vs-P6H
CL7866.Contig3_All	SBP	-4.37495	9.31005e-10	PC-vs-P6H
CL2257.Contig2_All	SBP	-3.76525	2.06384e-09	PC-vs-P6H
CL25349.Contig1_All	SBP	2.13839	3.07259e-09	PC-vs-P6H
CL18824.Contig2_All	SBP	3.80576	3.23376e-09	PC-vs-P6H
CL2721.Contig13_All	SBP	-1.8289	9.15689e-09	PC-vs-P6H
CL18824.Contig5_All	SBP	-2.15866	2.08108e-08	PC-vs-P6H
CL2257.Contig12_All	SBP	-3.19031	2.26261e-08	PC-vs-P6H
CL8684.Contig3_All	SBP	-2.4344	8.75211e-08	PC-vs-P6H
CL18824.Contig3_All	SBP	2.56489	1.29853e-07	PC-vs-P6H
CL8684.Contig6_All	SBP	-5.84253	1.72206e-07	PC-vs-P6H
CL18824.Contig4_All	SBP	-2.66691	2.15479e-07	PC-vs-P6H
CL2721.Contig4_All	SBP	2.10056	2.36485e-05	PC-vs-P6H
CL8684.Contig5_All	SBP	-2.00285	3.15277e-05	PC-vs-P6H
CL2721.Contig9_All	SBP	-1.62985	0.00012916	PC-vs-P6H
CL1424.Contig2_All	SBP	-2.80838	0.00014772	PC-vs-P6H
Unigene46_All	SBP	2.30204	0.000214176	PC-vs-P6H
CL9072.Contig2_All	SBP	-2.13065	0.000341393	PC-vs-P6H
CL2721.Contig20_All	SBP	-1.53324	0.00062389	PC-vs-P6H
CL22314.Contig1_All	SBP	-3.49584	0.00132017	PC-vs-P6H
CL22381.Contig1_All	SBP	-2.61296	0.00216881	PC-vs-P6H
Unigene9494_All	SBP	-4.88203	0.00348674	PC-vs-P6H
CL316.Contig1_All	SBP	-1.09847	0.00959378	PC-vs-P6H
CL14078.Contig1_All	SRS	-3.64791	2.16087e-13	PC-vs-P6H
CL19875.Contig3_All	STAT	1.44319	4.10651e-07	PC-vs-P6H
CL19875.Contig4_All	STAT	1.33524	0.000706819	PC-vs-P6H
CL8907.Contig15_All	TALE	-3.47175	2.02785e-43	PC-vs-P6H
CL8907.Contig10_All	TALE	-2.97151	1.87254e-36	PC-vs-P6H
CL14390.Contig2_All	TALE	-4.41924	3.73039e-33	PC-vs-P6H
CL8907.Contig13_All	TALE	-2.67029	5.67915e-28	PC-vs-P6H
CL3828.Contig3_All	TALE	-2.21505	8.64228e-27	PC-vs-P6H
CL3152.Contig17_All	TALE	-3.21238	1.33593e-25	PC-vs-P6H
CL9328.Contig6_All	TALE	-3.89435	6.52442e-24	PC-vs-P6H
CL3152.Contig16_All	TALE	-2.66549	2.32352e-23	PC-vs-P6H
CL19676.Contig1_All	TALE	-4.73399	3.82628e-23	PC-vs-P6H
CL2973.Contig6_All	TALE	-3.01892	1.50647e-21	PC-vs-P6H
CL197.Contig7_All	TALE	-2.5037	1.79766e-20	PC-vs-P6H
CL3152.Contig14_All	TALE	-2.97595	2.41651e-20	PC-vs-P6H
CL8907.Contig6_All	TALE	-2.86537	3.37137e-20	PC-vs-P6H
CL8907.Contig4_All	TALE	-3.94933	3.94173e-20	PC-vs-P6H
CL8907.Contig8_All	TALE	-2.76946	4.9816e-20	PC-vs-P6H
CL9328.Contig5_All	TALE	-3.01024	9.97428e-20	PC-vs-P6H
CL14120.Contig1_All	TALE	-6.19457	4.57795e-17	PC-vs-P6H
CL10452.Contig2_All	TALE	-3.21673	9.17715e-17	PC-vs-P6H
CL2973.Contig8_All	TALE	-2.22543	1.15965e-15	PC-vs-P6H
CL3152.Contig8_All	TALE	-3.0918	1.80411e-15	PC-vs-P6H
CL8907.Contig5_All	TALE	-1.82115	2.2314e-14	PC-vs-P6H
CL14272.Contig2_All	TALE	-3.30354	5.91285e-14	PC-vs-P6H
CL2973.Contig5_All	TALE	-2.98799	8.22665e-14	PC-vs-P6H
CL8907.Contig11_All	TALE	-2.36349	1.05374e-12	PC-vs-P6H
CL8907.Contig7_All	TALE	-2.74061	1.07241e-12	PC-vs-P6H
CL3152.Contig1_All	TALE	-2.48552	1.11272e-11	PC-vs-P6H
CL14120.Contig2_All	TALE	-3.86266	2.73749e-11	PC-vs-P6H
CL8907.Contig3_All	TALE	-2.12559	8.47808e-11	PC-vs-P6H
CL10452.Contig3_All	TALE	1.44456	8.00393e-10	PC-vs-P6H
CL3828.Contig7_All	TALE	-1.7302	2.15705e-09	PC-vs-P6H
CL3152.Contig7_All	TALE	2.01254	3.467e-09	PC-vs-P6H
CL22863.Contig1_All	TALE	-2.19013	7.73664e-09	PC-vs-P6H
CL8907.Contig14_All	TALE	-1.67826	1.5456e-08	PC-vs-P6H
CL197.Contig2_All	TALE	-2.68317	2.18608e-08	PC-vs-P6H
CL3828.Contig4_All	TALE	-1.8325	2.48826e-08	PC-vs-P6H
CL19462.Contig2_All	TALE	-2.12314	7.86708e-08	PC-vs-P6H
CL3152.Contig10_All	TALE	6.27395	1.03326e-07	PC-vs-P6H
CL3157.Contig1_All	TALE	-5.42697	2.67028e-07	PC-vs-P6H
CL12227.Contig3_All	TALE	-1.63786	3.21468e-07	PC-vs-P6H
CL3152.Contig11_All	TALE	-6.80985	8.6722e-07	PC-vs-P6H
CL8907.Contig19_All	TALE	-1.49172	9.27622e-07	PC-vs-P6H
CL3152.Contig9_All	TALE	-1.38275	9.96325e-07	PC-vs-P6H
CL8907.Contig12_All	TALE	-2.00304	1.17551e-06	PC-vs-P6H
CL197.Contig5_All	TALE	-2.44912	2.20354e-06	PC-vs-P6H
CL8907.Contig17_All	TALE	-3.58349	2.27447e-06	PC-vs-P6H
CL8907.Contig27_All	TALE	-6.52628	3.43917e-06	PC-vs-P6H
CL14272.Contig3_All	TALE	-1.97441	5.11774e-06	PC-vs-P6H
CL14272.Contig4_All	TALE	-1.47727	5.3327e-06	PC-vs-P6H
Unigene32601_All	TALE	-1.08028	2.95496e-05	PC-vs-P6H
CL3828.Contig2_All	TALE	-1.49872	6.89409e-05	PC-vs-P6H
Unigene7572_All	TALE	-2.80209	7.29282e-05	PC-vs-P6H
CL14272.Contig1_All	TALE	-1.79212	0.000145345	PC-vs-P6H
CL197.Contig6_All	TALE	-2.03795	0.000246427	PC-vs-P6H
CL10586.Contig1_All	TALE	-1.68611	0.000310189	PC-vs-P6H
Unigene714_All	TALE	-2.0945	0.000653944	PC-vs-P6H
CL473.Contig45_All	TCP	-3.49194	2.51209e-25	PC-vs-P6H
CL6770.Contig5_All	TCP	-3.71733	3.9973e-21	PC-vs-P6H
CL473.Contig10_All	TCP	-2.691	3.87187e-20	PC-vs-P6H
CL6770.Contig4_All	TCP	-3.20941	1.53821e-19	PC-vs-P6H
CL24579.Contig1_All	TCP	-2.03853	6.31663e-19	PC-vs-P6H
CL25542.Contig1_All	TCP	-4.64917	3.70626e-18	PC-vs-P6H
CL2808.Contig5_All	TCP	-2.20136	3.30703e-15	PC-vs-P6H
CL6770.Contig7_All	TCP	-3.75106	4.26204e-15	PC-vs-P6H
CL2808.Contig3_All	TCP	-2.0563	7.18695e-15	PC-vs-P6H
CL11045.Contig1_All	TCP	-2.04079	1.00145e-14	PC-vs-P6H
CL473.Contig47_All	TCP	-2.60758	1.07433e-13	PC-vs-P6H
CL14409.Contig1_All	TCP	-2.59811	1.30389e-13	PC-vs-P6H
CL473.Contig22_All	TCP	-2.87388	1.61093e-13	PC-vs-P6H
CL8747.Contig1_All	TCP	-2.68041	4.10847e-13	PC-vs-P6H
CL18589.Contig4_All	TCP	-2.17713	6.77032e-13	PC-vs-P6H
Unigene18440_All	TCP	-5.63383	8.86237e-13	PC-vs-P6H
CL2808.Contig4_All	TCP	-1.55811	1.99204e-11	PC-vs-P6H
CL18985.Contig1_All	TCP	-1.6516	8.28734e-11	PC-vs-P6H
CL10623.Contig1_All	TCP	-2.16349	7.40043e-10	PC-vs-P6H
CL24633.Contig1_All	TCP	1.44147	2.31321e-09	PC-vs-P6H
CL4081.Contig2_All	TCP	-1.23067	3.78944e-08	PC-vs-P6H
CL10623.Contig4_All	TCP	-3.29297	3.8186e-08	PC-vs-P6H
CL14487.Contig5_All	TCP	-2.03661	3.2327e-07	PC-vs-P6H
CL8747.Contig2_All	TCP	-1.79267	3.83036e-07	PC-vs-P6H
CL473.Contig58_All	TCP	-1.44734	8.30469e-07	PC-vs-P6H
CL4081.Contig4_All	TCP	-1.46213	1.00735e-06	PC-vs-P6H
CL6770.Contig2_All	TCP	-3.14162	1.24746e-06	PC-vs-P6H
CL14487.Contig3_All	TCP	-2.12223	1.62659e-06	PC-vs-P6H
CL473.Contig37_All	TCP	-1.32074	3.02799e-06	PC-vs-P6H
CL6770.Contig1_All	TCP	-2.61692	3.37911e-06	PC-vs-P6H
CL18985.Contig2_All	TCP	-1.89663	2.11677e-05	PC-vs-P6H
CL14409.Contig3_All	TCP	-1.57771	7.95303e-05	PC-vs-P6H
CL14409.Contig2_All	TCP	-1.54868	0.000220723	PC-vs-P6H
CL473.Contig3_All	TCP	-2.57133	0.000264403	PC-vs-P6H
CL473.Contig57_All	TCP	-5.42384	0.000536178	PC-vs-P6H
CL18589.Contig3_All	TCP	-1.71564	0.000630288	PC-vs-P6H
CL3404.Contig2_All	TCP	-1.68285	0.000657938	PC-vs-P6H
CL18645.Contig1_All	TCP	2.40978	0.00132276	PC-vs-P6H
CL3404.Contig1_All	TCP	-1.23355	0.00171438	PC-vs-P6H
CL14487.Contig2_All	TCP	-1.8466	0.00218924	PC-vs-P6H
CL2992.Contig22_All	TCP	-2.61195	0.00259566	PC-vs-P6H
CL10623.Contig2_All	TCP	-1.33259	0.0064818	PC-vs-P6H
CL10587.Contig4_All	Trihelix	4.41148	5.49742e-50	PC-vs-P6H
CL17421.Contig2_All	Trihelix	3.26457	6.8425e-35	PC-vs-P6H
CL11882.Contig4_All	Trihelix	3.21501	7.45285e-33	PC-vs-P6H
CL1907.Contig3_All	Trihelix	-3.32622	3.13974e-30	PC-vs-P6H
CL13880.Contig1_All	Trihelix	-3.08639	1.74204e-22	PC-vs-P6H
CL25729.Contig1_All	Trihelix	-5.63726	3.31492e-22	PC-vs-P6H
CL24105.Contig1_All	Trihelix	5.15612	6.08444e-22	PC-vs-P6H
CL21401.Contig2_All	Trihelix	-4.54767	1.67986e-15	PC-vs-P6H
CL13880.Contig2_All	Trihelix	-2.79988	2.37622e-15	PC-vs-P6H
CL11882.Contig3_All	Trihelix	2.54263	2.53972e-15	PC-vs-P6H
CL21401.Contig1_All	Trihelix	-3.73725	4.30064e-15	PC-vs-P6H
CL18733.Contig2_All	Trihelix	1.94073	7.60934e-15	PC-vs-P6H
CL10587.Contig2_All	Trihelix	4.36779	4.98314e-14	PC-vs-P6H
CL7259.Contig2_All	Trihelix	-2.29457	3.20975e-13	PC-vs-P6H
CL10587.Contig3_All	Trihelix	3.29192	1.28889e-12	PC-vs-P6H
CL2774.Contig4_All	Trihelix	2.80379	5.85023e-12	PC-vs-P6H
CL2774.Contig3_All	Trihelix	3.06878	1.05854e-11	PC-vs-P6H
CL18733.Contig3_All	Trihelix	1.97803	1.35807e-11	PC-vs-P6H
CL10589.Contig6_All	Trihelix	-4.23743	4.3358e-11	PC-vs-P6H
CL11882.Contig2_All	Trihelix	2.70745	5.58924e-11	PC-vs-P6H
CL6722.Contig6_All	Trihelix	-1.97307	1.12128e-09	PC-vs-P6H
CL1562.Contig8_All	Trihelix	1.18448	1.21276e-09	PC-vs-P6H
CL11882.Contig1_All	Trihelix	3.39992	2.17772e-09	PC-vs-P6H
CL17810.Contig2_All	Trihelix	-1.56001	5.7872e-09	PC-vs-P6H
CL11882.Contig6_All	Trihelix	2.51938	1.09706e-08	PC-vs-P6H
CL17923.Contig3_All	Trihelix	-2.94047	3.39412e-08	PC-vs-P6H
CL21170.Contig2_All	Trihelix	-1.46424	5.78772e-08	PC-vs-P6H
CL17923.Contig1_All	Trihelix	-7.089	1.78325e-07	PC-vs-P6H
CL21401.Contig3_All	Trihelix	-2.62472	2.81534e-07	PC-vs-P6H
CL17923.Contig2_All	Trihelix	-3.39715	1.09756e-06	PC-vs-P6H
CL6722.Contig4_All	Trihelix	1.95498	1.50963e-05	PC-vs-P6H
Unigene1039_All	Trihelix	4.59513	0.000165159	PC-vs-P6H
CL11882.Contig5_All	Trihelix	2.87703	0.000168752	PC-vs-P6H
CL21778.Contig1_All	Trihelix	-3.24112	0.00018228	PC-vs-P6H
CL7259.Contig1_All	Trihelix	-1.53482	0.000186496	PC-vs-P6H
CL1335.Contig2_All	Trihelix	2.46493	0.000197605	PC-vs-P6H
CL15393.Contig2_All	Trihelix	1.05192	0.000301331	PC-vs-P6H
CL11882.Contig9_All	Trihelix	4.14286	0.000493953	PC-vs-P6H
CL21778.Contig2_All	Trihelix	-5.39459	0.000520513	PC-vs-P6H
CL2774.Contig2_All	Trihelix	1.47316	0.000594661	PC-vs-P6H
CL15500.Contig9_All	Trihelix	1.54619	0.000828934	PC-vs-P6H
CL7715.Contig5_All	Trihelix	-1.95232	0.00213812	PC-vs-P6H
CL9804.Contig3_All	Trihelix	-1.14932	0.00300641	PC-vs-P6H
CL1562.Contig2_All	Trihelix	-1.63677	0.00749024	PC-vs-P6H
CL20383.Contig1_All	Trihelix	-2.09674	0.00860344	PC-vs-P6H
CL7259.Contig5_All	Trihelix	-2.37205	0.00922956	PC-vs-P6H
CL4888.Contig10_All	VOZ	-2.0522	1.67359e-07	PC-vs-P6H
CL4888.Contig9_All	VOZ	-1.61313	1.91355e-06	PC-vs-P6H
CL5155.Contig7_All	VOZ	2.74705	9.85372e-06	PC-vs-P6H
CL4888.Contig7_All	VOZ	-1.51221	4.10025e-05	PC-vs-P6H
Unigene19336_All	VOZ	-1.28535	7.86705e-05	PC-vs-P6H
CL15395.Contig2_All	Whirly	-4.03265	2.86478e-34	PC-vs-P6H
CL15395.Contig1_All	Whirly	-2.07859	1.29424e-11	PC-vs-P6H
Unigene4358_All	WOX	-2.42899	1.19011e-14	PC-vs-P6H
Unigene22289_All	WOX	-1.5009	1.22252e-07	PC-vs-P6H
CL16598.Contig1_All	WOX	-3.64763	0.0015926	PC-vs-P6H
CL5981.Contig4_All	WOX	-1.03317	0.00164736	PC-vs-P6H
CL4112.Contig1_All	WOX	-4.65976	0.00485383	PC-vs-P6H
CL16598.Contig2_All	WOX	-3.95171	0.00635225	PC-vs-P6H
CL7981.Contig3_All	WRKY	8.16953	5.80407e-94	PC-vs-P6H
CL7981.Contig1_All	WRKY	8.17687	1.54629e-78	PC-vs-P6H
CL7849.Contig7_All	WRKY	4.56596	4.0822e-63	PC-vs-P6H
CL13514.Contig3_All	WRKY	4.0458	1.20896e-54	PC-vs-P6H
CL15235.Contig1_All	WRKY	4.90708	1.50828e-33	PC-vs-P6H
CL13514.Contig4_All	WRKY	3.70789	1.61822e-26	PC-vs-P6H
CL7849.Contig5_All	WRKY	3.48433	2.33317e-22	PC-vs-P6H
CL16226.Contig1_All	WRKY	2.92462	8.41153e-22	PC-vs-P6H
CL9416.Contig16_All	WRKY	5.51721	2.3969e-21	PC-vs-P6H
CL8407.Contig9_All	WRKY	-2.22788	1.71075e-20	PC-vs-P6H
CL13514.Contig1_All	WRKY	2.88575	1.20254e-19	PC-vs-P6H
CL3608.Contig6_All	WRKY	3.93887	2.13088e-19	PC-vs-P6H
CL8407.Contig14_All	WRKY	-2.36163	7.82823e-19	PC-vs-P6H
CL9754.Contig6_All	WRKY	-2.5256	2.94461e-18	PC-vs-P6H
CL7849.Contig11_All	WRKY	2.80474	2.06858e-17	PC-vs-P6H
[truncated: 133 more rows]
