# Supplementary material for: Molecular Analysis of UV-C Induced Resveratrol Accumulation in Polygonum cuspidatum Leaves
Source: Int J Mol Sci. 2019 Dec 7;20(24):6185. doi: 10.3390/ijms20246185 (PMC6940797; doi:10.3390/ijms20246185)
Supplement: Supplementary file 1 [file ijms-20-06185-s001.zip › ijms-652535-supplementary/Table S4.xlsx]

## Sheet: Feuil1
Gene	Forward seqeunce	Reverse sequence
CL477.Contig3_All	AAGCTGGTTTGTTGAGGTGC	TTCAAGTGCGAAGTTGCCTC
CL9719.Contig10_All	GGTGGCTTCTCTTCCGATGA	TCTTCTCGCGTGCTCAATTG
Unigene33949_All	AGAGTTGATGGAGACGAGCA	TTGAACGCCGGAATCTTTGG
Unigene4841_All	GTCAATAGCCTGGCATAGCG	ACTCCCTAGGCCTGATCTCA
CL1859.Contig8_All	AACCCTCAGACTCCGAATGC	TTGACCAGGACCTTGCTCTC
Unigene1845_All	GCCCTGGGATTATTCTTGCG	ATCAAGCTTCGTCTCCCCAG
CL11594.Contig8_All	CGAACTTGGGCATGATGAGG	TCTGCGTTCTCCCTCTCTTC
CL5782.Contig1_All	TCTCATCGTTTGCTCGGAGA	GCCCCATCACCTAATACCGA
CL19080.Contig4_All	GACACTTCGCAGGACAATGG	AGAAGGGAAGAAGACCACCG
CL19080.Contig5_All	GATCTTCGACTTGTCGTGCC	CATCCTTGAACGCTCGACAA
Unigene32706_All	TAGCCAAAGACCTAGCCGAG	TGGTTTGGATTCACAAGGCC
CL14433.Contig1_All	AACGGATTCAAAAGGAGCGG	GCCTCTGAGCTTCTCTTGGA
Actin	GTCCCTGCCATGTATGTTGC	ACCATCACCAGAATCCAGCA
